# Supplementary material for: Metavirome Profiling and Dynamics of the DNA Viral Community in Seawater in Chuuk State, Federated States of Micronesia
Source: Viruses. 2023 May 31;15(6):1293. doi: 10.3390/v15061293 (PMC10301368; doi:10.3390/v15061293)
Supplement: Supplementary file 1 [file viruses-15-01293-s001.zip]

Archive with 1 entries (1 files):
- viruses-2422913-supplementary.xlsx
