# Supplementary material for: Metavirome Profiling and Dynamics of the DNA Viral Community in Seawater in Chuuk State, Federated States of Micronesia
Source: Viruses. 2023 May 31;15(6):1293. doi: 10.3390/v15061293 (PMC10301368; doi:10.3390/v15061293)
Supplement: Supplementary file 1 [file viruses-15-01293-s001.zip › viruses-2422913-supplementary.xlsx]

## Sheet: Table S1
Table S1. Summary of raw reads, trimmed reads, viral contigs, dsDNA viral contigs, GC (%), Q20 (%), and Q30 (%) obtained from metagenomic next-generation sequencing analysis
Month	Raw reads	Trimmed reads	Virus contig	dsDNA virus contig	GC (%)	Q20 (%)	Q30 (%)
Mar	31010490	31010413	7364	6926	47.46	99.06	95.94
Jun	40980004	40807075	3462	3310	53.74	99.49	96.31
Dec	32065744	32065653	7410	6950	44.55	99.09	94.71

## Sheet: Table S2
Table S2. Quality dsDNA virus contigs (CheckV and Bowtie 2 programs)
Contig Code	Contig_Length	Check V					Bowtie2
		Provirus	Gene_count	Viral_genes	Completeness_method	Contamination	Covered_percent	Covered_bases	Read_GC
NODE_7_length_111896_cov_0.203709	111896	No	113	8	AAI-based (medium-confidence)	0	100	111896	0.3863
NODE_8_length_110934_cov_0.426661	110934	No	133	52	AAI-based (medium-confidence)	0	100	110934	0.3799
NODE_11_length_105249_cov_0.172601	105249	No	117	19	AAI-based (high-confidence)	0	100	105249	0.3161
NODE_24_length_78493_cov_0.244547	78493	No	102	22	AAI-based (high-confidence)	0	100	78493	0.4418
NODE_28_length_72361_cov_0.181811	72361	No	86	10	AAI-based (medium-confidence)	0	100	72361	0.4228
NODE_35_length_67956_cov_0.157714	67956	No	104	8	AAI-based (medium-confidence)	0	100	67956	0.3999
NODE_36_length_67828_cov_0.352139	67828	No	82	11	AAI-based (high-confidence)	0	100	67828	0.4253
NODE_41_length_63197_cov_0.718787	63197	No	101	32	DTR (high-confidence)	0	100	63197	0.424
NODE_46_length_60296_cov_0.218566	60296	No	78	26	AAI-based (medium-confidence)	0	100	60296	0.3632
NODE_48_length_59540_cov_0.675409	59540	No	92	44	AAI-based (high-confidence)	0	100	59540	0.445
NODE_57_length_56343_cov_0.191594	56343	No	84	31	AAI-based (medium-confidence)	0	100	56343	0.5166
NODE_59_length_55609_cov_0.134354	55609	No	72	14	AAI-based (medium-confidence)	0	100	55609	0.4667
NODE_62_length_54359_cov_0.166421	54359	No	67	27	AAI-based (high-confidence)	0	100	54359	0.4054
NODE_66_length_52784_cov_0.144405	52784	No	91	2	AAI-based (medium-confidence)	0	100	52784	0.3031
NODE_68_length_52240_cov_0.322069	52240	No	69	23	AAI-based (high-confidence)	0	99.9196	52198	0.3541
NODE_69_length_52216_cov_0.489552	52216	No	71	7	AAI-based (high-confidence)	0	99.9962	52214	0.3091
NODE_75_length_49971_cov_0.210739	49971	No	57	17	AAI-based (medium-confidence)	0	100	49971	0.3845
NODE_76_length_49858_cov_0.305834	49858	No	67	23	AAI-based (high-confidence)	0	99.9639	49840	0.383
NODE_84_length_47856_cov_0.364344	47856	No	56	19	AAI-based (high-confidence)	0	100	47856	0.392
NODE_86_length_47724_cov_0.973459	47724	No	60	21	DTR (high-confidence)	0	100	47724	0.3873
NODE_87_length_47595_cov_0.191700	47595	No	68	23	AAI-based (high-confidence)	0	100	47595	0.3724
NODE_90_length_47206_cov_0.459932	47206	No	67	18	AAI-based (medium-confidence)	0	100	47206	0.3672
NODE_91_length_47188_cov_0.185712	47188	No	75	7	AAI-based (high-confidence)	0	100	47188	0.4341
NODE_94_length_46784_cov_0.443526	46784	No	72	22	AAI-based (medium-confidence)	0	100	46784	0.5902
NODE_95_length_46634_cov_0.188525	46634	No	70	10	AAI-based (high-confidence)	0	100	46634	0.4732
NODE_102_length_44667_cov_0.377491	44667	No	57	7	AAI-based (medium-confidence)	0	100	44667	0.5391
NODE_103_length_44467_cov_1.176884	44467	No	52	33	DTR (high-confidence)	0	100	44467	0.4804
NODE_105_length_44395_cov_0.208123	44395	No	48	26	DTR (high-confidence)	0	99.9527	44374	0.4211
NODE_108_length_44159_cov_0.432955	44159	No	64	14	AAI-based (high-confidence)	0	100	44159	0.3556
NODE_114_length_43332_cov_0.695880	43332	No	68	11	AAI-based (high-confidence)	0	100	43332	0.3645
NODE_117_length_43185_cov_0.206796	43185	No	59	17	AAI-based (high-confidence)	0	100	43185	0.3485
NODE_118_length_43127_cov_0.384192	43127	No	80	31	DTR (high-confidence)	0	100	43127	0.4259
NODE_121_length_42765_cov_0.268785	42765	No	44	2	AAI-based (high-confidence)	0	100	42765	0.4352
NODE_123_length_42440_cov_0.379231	42440	No	55	6	AAI-based (medium-confidence)	0	100	42440	0.6776
NODE_127_length_41997_cov_0.514106	41997	No	54	5	AAI-based (high-confidence)	0	100	41997	0.3485
NODE_131_length_41832_cov_0.193684	41832	No	58	13	AAI-based (high-confidence)	0	100	41832	0.5183
NODE_132_length_41756_cov_0.315817	41756	No	65	9	AAI-based (medium-confidence)	0	99.9641	41741	0.3512
NODE_137_length_41198_cov_0.209859	41198	No	48	12	AAI-based (high-confidence)	0	100	41198	0.4845
NODE_142_length_40643_cov_0.187105	40643	No	48	10	AAI-based (medium-confidence)	0	100	40643	0.3591
NODE_143_length_40394_cov_0.216032	40394	No	63	7	AAI-based (medium-confidence)	0	100	40394	0.33
NODE_145_length_40215_cov_0.227241	40215	No	51	19	AAI-based (high-confidence)	0	100	40215	0.4395
NODE_148_length_39804_cov_0.320841	39804	No	35	11	AAI-based (medium-confidence)	0	100	39804	0.3797
NODE_151_length_39409_cov_0.434266	39409	No	52	5	AAI-based (high-confidence)	0	100	39409	0.3945
NODE_154_length_38844_cov_0.125436	38844	No	49	2	AAI-based (medium-confidence)	0	99.9691	38832	0.4175
NODE_155_length_38829_cov_0.232404	38829	No	62	30	AAI-based (high-confidence)	0	100	38829	0.537
NODE_156_length_38803_cov_0.276276	38803	No	46	7	AAI-based (high-confidence)	0	100	38803	0.5827
NODE_158_length_38617_cov_0.474454	38617	No	44	20	AAI-based (high-confidence)	0	100	38617	0.3295
NODE_166_length_37876_cov_0.556714	37876	No	58	20	AAI-based (high-confidence)	0	100	37876	0.4745
NODE_168_length_37698_cov_0.378627	37698	No	56	5	AAI-based (medium-confidence)	0	100	37698	0.3677
NODE_169_length_37697_cov_0.355311	37697	No	38	20	AAI-based (high-confidence)	0	99.9973	37696	0.3896
NODE_172_length_37514_cov_0.169932	37514	No	52	11	AAI-based (high-confidence)	0	100	37514	0.4916
NODE_174_length_37421_cov_0.301779	37421	No	35	12	AAI-based (high-confidence)	0	100	37421	0.4579
NODE_177_length_37149_cov_0.161511	37149	No	47	8	AAI-based (high-confidence)	0	100	37149	0.4784
NODE_178_length_37079_cov_0.221363	37079	No	42	24	AAI-based (high-confidence)	0	100	37079	0.4784
NODE_180_length_36988_cov_0.673859	36988	No	63	23	DTR (high-confidence)	0	100	36988	0.4103
NODE_183_length_36905_cov_0.163044	36905	No	54	7	AAI-based (high-confidence)	0	100	36905	0.3646
NODE_185_length_36832_cov_0.150029	36832	No	46	14	AAI-based (high-confidence)	0	100	36832	0.3662
NODE_188_length_36661_cov_0.162218	36661	No	56	12	AAI-based (high-confidence)	0	100	36661	0.3113
NODE_189_length_36604_cov_0.854239	36604	No	63	17	AAI-based (high-confidence)	0	100	36604	0.3208
NODE_190_length_36600_cov_0.258459	36600	No	57	7	AAI-based (high-confidence)	0	99.9973	36599	0.385
NODE_192_length_36494_cov_0.574557	36494	No	52	10	AAI-based (high-confidence)	0	100	36494	0.4679
NODE_193_length_36396_cov_0.372124	36396	No	48	23	AAI-based (high-confidence)	0	100	36396	0.4706
NODE_194_length_36388_cov_0.622310	36388	No	37	15	AAI-based (high-confidence)	0	100	36388	0.3505
NODE_195_length_36291_cov_0.461511	36291	No	66	22	AAI-based (high-confidence)	0	100	36291	0.3466
NODE_197_length_35965_cov_0.478698	35965	No	41	5	AAI-based (medium-confidence)	0	100	35965	0.5381
NODE_201_length_35887_cov_0.314156	35887	No	60	14	AAI-based (high-confidence)	0	100	35887	0.3415
NODE_202_length_35858_cov_0.263039	35858	No	60	15	AAI-based (high-confidence)	0	100	35858	0.3291
NODE_203_length_35719_cov_8.534222	35719	No	64	19	DTR (high-confidence)	0	100	35719	0.403
NODE_204_length_35588_cov_0.280228	35588	No	45	19	AAI-based (high-confidence)	0	100	35588	0.3744
NODE_206_length_35532_cov_0.852143	35532	No	54	21	DTR (high-confidence)	0	100	35532	0.5492
NODE_208_length_35324_cov_0.162697	35324	No	43	3	AAI-based (high-confidence)	0	100	35324	0.396
NODE_209_length_35040_cov_0.342377	35040	No	51	12	AAI-based (high-confidence)	0	100	35040	0.4715
NODE_210_length_34935_cov_0.503703	34935	No	47	10	AAI-based (high-confidence)	0	100	34935	0.5121
NODE_212_length_34789_cov_0.141712	34789	No	37	5	AAI-based (medium-confidence)	0	100	34789	0.3943
NODE_213_length_34624_cov_1.723476	34624	No	62	14	DTR (high-confidence)	0	100	34624	0.3314
NODE_214_length_34583_cov_1.247825	34583	No	50	20	AAI-based (high-confidence)	0	100	34583	0.4652
NODE_215_length_34511_cov_0.112141	34511	No	52	15	AAI-based (high-confidence)	0	99.8319	34453	0.4113
NODE_216_length_34274_cov_0.285091	34274	No	59	15	AAI-based (high-confidence)	0	99.9854	34269	0.3482
NODE_220_length_34105_cov_0.208993	34105	No	53	20	AAI-based (high-confidence)	0	100	34105	0.3827
NODE_221_length_33962_cov_0.259369	33962	No	46	12	AAI-based (high-confidence)	0	99.9647	33950	0.3571
NODE_223_length_33843_cov_0.288348	33843	No	44	18	AAI-based (medium-confidence)	0	100	33843	0.3925
NODE_224_length_33816_cov_0.565027	33816	No	54	17	AAI-based (high-confidence)	0	100	33816	0.3236
NODE_226_length_33559_cov_0.129647	33559	No	42	11	AAI-based (medium-confidence)	0	100	33559	0.3916
NODE_228_length_33312_cov_0.147292	33312	No	63	17	AAI-based (high-confidence)	0	100	33312	0.5861
NODE_232_length_33124_cov_0.823225	33124	No	57	11	DTR (high-confidence)	0	100	33124	0.3986
NODE_234_length_32975_cov_0.599465	32975	No	67	6	AAI-based (medium-confidence)	0	100	32975	0.4307
NODE_236_length_32928_cov_0.179201	32928	No	52	12	AAI-based (high-confidence)	0	100	32928	0.5301
NODE_241_length_32578_cov_0.167062	32578	No	49	12	AAI-based (high-confidence)	0	100	32578	0.3795
NODE_242_length_32511_cov_0.412008	32511	No	45	11	AAI-based (medium-confidence)	0	100	32511	0.2862
NODE_246_length_32239_cov_0.612819	32239	No	47	10	AAI-based (high-confidence)	0	100	32239	0.3192
NODE_248_length_32206_cov_0.176068	32206	No	56	18	AAI-based (high-confidence)	0	99.9876	32202	0.3221
NODE_249_length_32168_cov_0.120334	32168	No	48	8	AAI-based (high-confidence)	0	100	32168	0.3753
NODE_254_length_31862_cov_0.159210	31862	No	45	19	AAI-based (medium-confidence)	0	100	31862	0.412
NODE_262_length_31343_cov_0.258578	31343	No	32	13	AAI-based (high-confidence)	0	100	31343	0.3557
NODE_264_length_31201_cov_0.319079	31201	No	52	8	AAI-based (medium-confidence)	0	100	31201	0.412
NODE_265_length_31155_cov_0.143740	31155	No	34	4	AAI-based (medium-confidence)	0	100	31155	0.402
NODE_275_length_30706_cov_0.323292	30706	No	46	14	DTR (high-confidence)	0	100	30706	0.3973
NODE_276_length_30694_cov_1.145122	30694	No	42	21	AAI-based (high-confidence)	0	100	30694	0.4039
NODE_278_length_30630_cov_0.130851	30630	No	45	17	AAI-based (medium-confidence)	0	100	30630	0.3958
NODE_282_length_30421_cov_0.146593	30421	No	35	5	AAI-based (medium-confidence)	0	100	30421	0.384
NODE_284_length_30414_cov_0.099390	30414	No	40	2	AAI-based (medium-confidence)	0	100	30414	0.3857
NODE_286_length_30318_cov_0.284159	30318	No	44	14	AAI-based (medium-confidence)	0	100	30318	0.4955
NODE_288_length_30247_cov_6.223696	30247	No	45	18	DTR (high-confidence)	0	100	30247	0.4922
NODE_290_length_30130_cov_0.271986	30130	No	50	12	AAI-based (high-confidence)	0	100	30130	0.3116
NODE_292_length_30044_cov_0.134012	30044	No	18	1	AAI-based (medium-confidence)	0	99.8968	30013	0.4036
NODE_293_length_30016_cov_0.171274	30016	No	38	19	AAI-based (medium-confidence)	0	100	30016	0.6169
NODE_294_length_30015_cov_0.271126	30015	No	46	13	AAI-based (high-confidence)	0	99.98	30009	0.3394
NODE_295_length_30000_cov_0.232701	30000	No	48	6	AAI-based (medium-confidence)	0	100	30000	0.4105
NODE_297_length_29866_cov_0.157725	29866	No	49	17	AAI-based (high-confidence)	0	100	29866	0.3525
NODE_298_length_29847_cov_0.743109	29847	No	49	17	AAI-based (medium-confidence)	0	99.9732	29839	0.3118
NODE_299_length_29813_cov_0.467759	29813	No	46	9	AAI-based (high-confidence)	0	100	29813	0.326
NODE_300_length_29813_cov_0.169920	29813	No	54	1	AAI-based (medium-confidence)	0	99.8088	29756	0.333
NODE_302_length_29588_cov_0.141883	29588	No	27	7	AAI-based (medium-confidence)	0	100	29588	0.3998
NODE_307_length_29305_cov_0.494898	29305	No	48	9	AAI-based (medium-confidence)	0	100	29305	0.4231
NODE_309_length_29213_cov_0.161881	29213	No	40	8	AAI-based (medium-confidence)	0	99.9418	29196	0.3549
NODE_311_length_29142_cov_0.163757	29142	No	47	12	AAI-based (high-confidence)	0	99.9176	29118	0.3139
NODE_315_length_29040_cov_0.184513	29040	No	35	26	AAI-based (medium-confidence)	0	100	29040	0.5343
NODE_318_length_29000_cov_0.196948	29000	No	49	22	AAI-based (high-confidence)	0	100	29000	0.4622
NODE_319_length_28995_cov_0.157461	28995	No	34	4	AAI-based (high-confidence)	0	100	28995	0.4501
NODE_320_length_28933_cov_0.129847	28933	No	50	9	AAI-based (medium-confidence)	0	100	28933	0.392
NODE_323_length_28907_cov_0.144890	28907	No	29	2	AAI-based (medium-confidence)	0	100	28907	0.4177
NODE_324_length_28851_cov_0.297266	28851	No	45	18	AAI-based (medium-confidence)	0	100	28851	0.5375
NODE_327_length_28752_cov_0.138764	28752	No	57	17	AAI-based (medium-confidence)	0	100	28752	0.4117
NODE_328_length_28704_cov_1.470058	28704	No	44	7	AAI-based (medium-confidence)	0	100	28704	0.5611
NODE_330_length_28611_cov_0.156741	28611	No	13	1	AAI-based (medium-confidence)	0	100	28611	0.366
NODE_332_length_28515_cov_0.163218	28515	No	34	11	AAI-based (medium-confidence)	0	100	28515	0.3929
NODE_335_length_28347_cov_0.158029	28347	No	45	4	AAI-based (medium-confidence)	0	99.9294	28327	0.5464
NODE_344_length_28150_cov_0.200456	28150	No	40	8	AAI-based (medium-confidence)	0	100	28150	0.3642
NODE_345_length_28141_cov_0.206583	28141	No	47	10	AAI-based (medium-confidence)	0	100	28141	0.327
NODE_348_length_28005_cov_0.159786	28005	No	47	12	AAI-based (medium-confidence)	0	100	28005	0.2975
NODE_349_length_28001_cov_0.441259	28001	No	44	9	DTR (high-confidence)	0	99.9893	27998	0.3671
NODE_350_length_27988_cov_0.179282	27988	No	30	18	AAI-based (high-confidence)	0	100	27988	0.5601
NODE_353_length_27832_cov_0.123319	27832	No	36	2	AAI-based (high-confidence)	0	100	27832	0.4022
NODE_357_length_27585_cov_0.108892	27585	No	27	3	AAI-based (medium-confidence)	0	99.9565	27573	0.3567
NODE_359_length_27483_cov_0.134787	27483	No	40	22	AAI-based (high-confidence)	0	100	27483	0.5018
NODE_360_length_27465_cov_1.483520	27465	No	39	16	AAI-based (high-confidence)	0	100	27465	0.4038
NODE_364_length_27350_cov_0.209167	27350	No	29	7	AAI-based (medium-confidence)	0	100	27350	0.6139
NODE_366_length_27232_cov_0.187705	27232	No	33	4	AAI-based (high-confidence)	0	100	27232	0.3784
NODE_369_length_27189_cov_0.401883	27189	No	51	11	AAI-based (medium-confidence)	0	100	27189	0.3355
NODE_373_length_26835_cov_0.193784	26835	No	31	5	AAI-based (medium-confidence)	0	100	26835	0.2621
NODE_376_length_26772_cov_0.310014	26772	No	50	7	AAI-based (high-confidence)	0	100	26772	0.457
NODE_380_length_26535_cov_0.157588	26535	No	21	2	AAI-based (medium-confidence)	0	100	26535	0.3665
NODE_381_length_26506_cov_0.568902	26506	No	27	10	AAI-based (high-confidence)	0	100	26506	0.3513
NODE_383_length_26463_cov_0.136967	26463	No	40	11	AAI-based (high-confidence)	0	100	26463	0.4066
NODE_384_length_26444_cov_0.166217	26444	No	37	8	AAI-based (medium-confidence)	0	100	26444	0.571
NODE_390_length_26280_cov_0.293954	26280	No	12	2	AAI-based (high-confidence)	0	100	26280	0.3284
NODE_391_length_26268_cov_0.298254	26268	No	34	20	AAI-based (high-confidence)	0	100	26268	0.4003
NODE_393_length_26222_cov_0.134709	26222	No	42	6	AAI-based (medium-confidence)	0	100	26222	0.3119
NODE_395_length_26177_cov_0.190735	26177	No	17	11	AAI-based (high-confidence)	0	100	26177	0.3985
NODE_398_length_25988_cov_0.244196	25988	No	33	5	AAI-based (medium-confidence)	0	100	25988	0.2584
NODE_400_length_25912_cov_0.206291	25912	No	45	12	AAI-based (high-confidence)	0	99.9653	25903	0.3011
NODE_406_length_25693_cov_0.118192	25693	No	18	5	AAI-based (medium-confidence)	0	99.9766	25687	0.3747
NODE_407_length_25638_cov_1.378872	25638	No	51	8	AAI-based (medium-confidence)	0	100	25638	0.3943
NODE_411_length_25578_cov_0.255426	25578	No	34	9	AAI-based (high-confidence)	0	100	25578	0.3471
NODE_412_length_25513_cov_0.185370	25513	No	42	11	AAI-based (high-confidence)	0	100	25513	0.3302
NODE_416_length_25395_cov_0.130930	25395	No	29	10	AAI-based (medium-confidence)	0	100	25395	0.3371
NODE_419_length_25344_cov_0.216795	25344	No	47	7	AAI-based (medium-confidence)	0	100	25344	0.2924
NODE_423_length_25170_cov_0.260500	25170	No	43	13	AAI-based (high-confidence)	0	100	25170	0.3768
NODE_434_length_24784_cov_0.196638	24784	No	29	4	AAI-based (high-confidence)	0	99.8709	24752	0.2856
NODE_437_length_24631_cov_0.186858	24631	No	45	11	AAI-based (medium-confidence)	0	100	24631	0.3265
NODE_441_length_24519_cov_0.664169	24519	No	29	5	DTR (high-confidence)	0	100	24519	0.3159
NODE_442_length_24516_cov_0.137240	24516	No	23	4	AAI-based (medium-confidence)	0	100	24516	0.3554
NODE_443_length_24471_cov_0.231413	24471	No	15	2	AAI-based (medium-confidence)	0	100	24471	0.3584
NODE_445_length_24419_cov_0.211184	24419	No	36	11	AAI-based (high-confidence)	0	100	24419	0.3642
NODE_446_length_24398_cov_0.884028	24398	No	42	7	AAI-based (medium-confidence)	0	100	24398	0.504
NODE_448_length_24267_cov_0.129014	24267	No	38	7	AAI-based (high-confidence)	0	100	24267	0.3434
NODE_450_length_24194_cov_0.161693	24194	No	35	8	AAI-based (high-confidence)	0	100	24194	0.3415
NODE_458_length_23755_cov_0.133412	23755	No	15	1	AAI-based (medium-confidence)	0	100	23755	0.4067
NODE_459_length_23752_cov_0.255824	23752	No	19	1	AAI-based (medium-confidence)	0	100	23752	0.307
NODE_460_length_23729_cov_0.144054	23729	No	33	8	AAI-based (high-confidence)	0	100	23729	0.4367
NODE_464_length_23658_cov_0.123307	23658	No	37	7	AAI-based (high-confidence)	0	100	23658	0.5695
NODE_465_length_23623_cov_0.170719	23623	No	35	9	AAI-based (medium-confidence)	0	100	23623	0.3466
NODE_466_length_23613_cov_0.308072	23613	No	22	6	AAI-based (high-confidence)	0	100	23613	0.3613
NODE_469_length_23521_cov_0.114935	23521	No	25	1	AAI-based (medium-confidence)	0	100	23521	0.4905
NODE_477_length_23165_cov_0.270138	23165	No	24	1	AAI-based (medium-confidence)	0	99.9309	23149	0.4341
NODE_478_length_23147_cov_0.136237	23147	No	38	7	AAI-based (high-confidence)	0	99.9698	23140	0.3513
NODE_479_length_23144_cov_0.138729	23144	No	51	2	AAI-based (high-confidence)	0	100	23144	0.3957
NODE_485_length_22929_cov_0.160359	22929	No	37	3	AAI-based (high-confidence)	0	100	22929	0.3039
NODE_488_length_22784_cov_0.152876	22784	No	34	22	AAI-based (medium-confidence)	0	100	22784	0.4327
NODE_489_length_22707_cov_0.258935	22707	No	30	5	AAI-based (high-confidence)	0	100	22707	0.455
NODE_492_length_22606_cov_0.173368	22606	No	43	11	AAI-based (high-confidence)	0	100	22606	0.354
NODE_495_length_22569_cov_0.143747	22569	No	36	13	AAI-based (high-confidence)	0	100	22569	0.4464
NODE_501_length_22347_cov_0.120550	22347	No	43	2	AAI-based (medium-confidence)	0	100	22347	0.3382
NODE_506_length_22193_cov_0.245904	22193	No	27	6	AAI-based (high-confidence)	0	100	22193	0.2994
NODE_507_length_22147_cov_0.152440	22147	No	33	10	AAI-based (high-confidence)	0	100	22147	0.5308
NODE_511_length_22082_cov_0.762362	22082	No	24	13	AAI-based (high-confidence)	0	100	22082	0.3535
NODE_515_length_21991_cov_0.268728	21991	No	32	13	AAI-based (medium-confidence)	0	100	21991	0.5114
NODE_516_length_21986_cov_0.172614	21986	No	42	8	AAI-based (high-confidence)	0	100	21986	0.3099
NODE_517_length_21978_cov_0.135518	21978	No	18	7	AAI-based (medium-confidence)	0	99.9954	21977	0.4278
NODE_518_length_21970_cov_0.139774	21970	No	27	23	AAI-based (high-confidence)	0	100	21970	0.419
NODE_523_length_21760_cov_0.167398	21760	No	29	16	AAI-based (medium-confidence)	0	100	21760	0.4031
NODE_528_length_21690_cov_0.123246	21690	No	25	8	AAI-based (medium-confidence)	0	100	21690	0.4358
NODE_530_length_21654_cov_0.129436	21654	No	33	6	AAI-based (medium-confidence)	0	100	21654	0.3919
NODE_532_length_21564_cov_0.143163	21564	No	37	2	AAI-based (medium-confidence)	0	100	21564	0.4864
NODE_533_length_21561_cov_0.133166	21561	No	19	4	AAI-based (medium-confidence)	0	100	21561	0.4213
NODE_534_length_21540_cov_0.289166	21540	No	27	12	AAI-based (high-confidence)	0	100	21540	0.4406
NODE_535_length_21529_cov_0.134718	21529	No	39	6	AAI-based (high-confidence)	0	100	21529	0.3659
NODE_540_length_21419_cov_0.558021	21419	No	23	8	AAI-based (high-confidence)	0	100	21419	0.3552
NODE_544_length_21288_cov_0.176459	21288	No	31	1	AAI-based (medium-confidence)	0	100	21288	0.3772
NODE_545_length_21284_cov_0.134812	21284	No	52	1	AAI-based (medium-confidence)	0	100	21284	0.3789
NODE_551_length_21130_cov_0.167324	21130	No	18	4	AAI-based (medium-confidence)	0	100	21130	0.39
NODE_555_length_20987_cov_0.127872	20987	No	30	12	AAI-based (high-confidence)	0	100	20987	0.469
NODE_558_length_20952_cov_0.095382	20952	No	33	7	AAI-based (medium-confidence)	0	100	20952	0.4275
NODE_559_length_20924_cov_0.234766	20924	No	38	17	AAI-based (high-confidence)	0	100	20924	0.3479
NODE_561_length_20921_cov_0.199885	20921	No	21	5	AAI-based (high-confidence)	0	100	20921	0.3483
NODE_565_length_20843_cov_0.116708	20843	No	25	7	AAI-based (medium-confidence)	0	100	20843	0.6248
NODE_566_length_20839_cov_0.378640	20839	No	49	17	AAI-based (high-confidence)	0	100	20839	0.3147
NODE_567_length_20806_cov_0.536340	20806	No	12	5	AAI-based (high-confidence)	0	100	20806	0.4055
NODE_583_length_20319_cov_0.229723	20319	No	33	4	AAI-based (medium-confidence)	0	100	20319	0.4195
NODE_585_length_20305_cov_0.320796	20305	No	10	2	AAI-based (medium-confidence)	0	100	20305	0.3672
NODE_586_length_20303_cov_0.152099	20303	No	28	9	AAI-based (high-confidence)	0	100	20303	0.5082
NODE_589_length_20167_cov_0.151335	20167	No	38	13	AAI-based (high-confidence)	0	99.9653	20160	0.3274
NODE_591_length_20040_cov_0.155609	20040	No	26	7	AAI-based (medium-confidence)	0	100	20040	0.5152
NODE_596_length_19949_cov_0.110579	19949	No	25	8	AAI-based (medium-confidence)	0	100	19949	0.4089
NODE_604_length_19813_cov_0.129451	19813	No	31	3	AAI-based (high-confidence)	0	100	19813	0.5833
NODE_607_length_19718_cov_0.266222	19718	No	24	12	AAI-based (medium-confidence)	0	100	19718	0.3426
NODE_608_length_19699_cov_0.116735	19699	No	37	8	AAI-based (medium-confidence)	0	100	19699	0.377
NODE_610_length_19642_cov_0.297191	19642	No	22	6	AAI-based (high-confidence)	0	100	19642	0.3385
NODE_611_length_19641_cov_0.119589	19641	No	22	2	AAI-based (medium-confidence)	0	100	19641	0.3128
NODE_614_length_19605_cov_0.181636	19605	No	34	8	AAI-based (high-confidence)	0	100	19605	0.3339
NODE_615_length_19601_cov_0.136345	19601	No	19	4	AAI-based (medium-confidence)	0	100	19601	0.3269
NODE_619_length_19544_cov_0.148213	19544	No	33	3	AAI-based (medium-confidence)	0	100	19544	0.4264
NODE_621_length_19515_cov_0.237485	19515	No	25	13	AAI-based (medium-confidence)	0	100	19515	0.4145
NODE_626_length_19435_cov_0.428579	19435	No	17	6	AAI-based (high-confidence)	0	100	19435	0.3282
NODE_628_length_19407_cov_0.127046	19407	No	19	2	AAI-based (medium-confidence)	0	100	19407	0.5565
NODE_629_length_19365_cov_0.372366	19365	No	29	11	AAI-based (medium-confidence)	0	100	19365	0.4652
NODE_634_length_19245_cov_0.148543	19245	No	50	1	AAI-based (medium-confidence)	0	100	19245	0.422
NODE_637_length_19221_cov_0.142088	19221	No	25	23	AAI-based (high-confidence)	0	100	19221	0.4186
NODE_638_length_19217_cov_0.205775	19217	No	10	7	AAI-based (medium-confidence)	0	100	19217	0.4378
NODE_639_length_19176_cov_0.125387	19176	No	32	2	AAI-based (medium-confidence)	0	100	19176	0.3939
NODE_642_length_19156_cov_0.192160	19156	No	38	4	AAI-based (high-confidence)	0	100	19156	0.4146
NODE_643_length_19148_cov_0.207780	19148	No	27	11	AAI-based (high-confidence)	0	100	19148	0.3782
NODE_647_length_19110_cov_0.131345	19110	No	9	7	AAI-based (high-confidence)	0	100	19110	0.3673
NODE_654_length_18853_cov_0.406953	18853	No	25	10	AAI-based (medium-confidence)	0	100	18853	0.5035
NODE_655_length_18830_cov_0.159789	18830	No	28	11	AAI-based (high-confidence)	0	100	18830	0.4783
NODE_658_length_18702_cov_0.149600	18702	No	28	6	AAI-based (medium-confidence)	0	100	18702	0.4118
NODE_663_length_18618_cov_0.321400	18618	No	44	9	AAI-based (high-confidence)	0	99.9678	18612	0.3697
NODE_665_length_18570_cov_0.125927	18570	No	27	3	AAI-based (high-confidence)	0	100	18570	0.3551
NODE_675_length_18281_cov_0.123529	18281	No	16	3	AAI-based (medium-confidence)	0	100	18281	0.3761
NODE_677_length_18260_cov_0.132977	18260	No	22	10	AAI-based (high-confidence)	0	100	18260	0.3418
NODE_678_length_18183_cov_0.156824	18183	No	25	5	AAI-based (high-confidence)	0	100	18183	0.392
NODE_679_length_18181_cov_0.214412	18181	No	14	4	AAI-based (medium-confidence)	0	100	18181	0.4147
NODE_680_length_18167_cov_0.204450	18167	No	29	12	AAI-based (high-confidence)	0	100	18167	0.392
NODE_684_length_18096_cov_0.160749	18096	No	17	4	AAI-based (medium-confidence)	0	100	18096	0.403
NODE_691_length_17991_cov_0.286497	17991	No	40	9	AAI-based (high-confidence)	0	100	17991	0.321
NODE_692_length_17976_cov_0.178386	17976	No	41	4	AAI-based (medium-confidence)	0	100	17976	0.3929
NODE_693_length_17934_cov_0.273956	17934	No	14	4	AAI-based (high-confidence)	0	100	17934	0.3476
NODE_696_length_17883_cov_0.432805	17883	No	32	6	AAI-based (high-confidence)	0	100	17883	0.3616
NODE_698_length_17862_cov_0.238192	17862	No	22	8	AAI-based (high-confidence)	0	100	17862	0.5274
NODE_700_length_17846_cov_0.207528	17846	No	32	14	AAI-based (high-confidence)	0	99.9664	17840	0.3816
NODE_702_length_17834_cov_0.149760	17834	No	33	6	AAI-based (high-confidence)	0	100	17834	0.336
NODE_703_length_17793_cov_0.242455	17793	No	20	8	AAI-based (high-confidence)	0	99.9382	17782	0.3668
NODE_705_length_17773_cov_0.146882	17773	No	34	5	AAI-based (medium-confidence)	0	100	17773	0.3558
NODE_706_length_17761_cov_0.155135	17761	No	19	4	AAI-based (medium-confidence)	0	100	17761	0.5837
NODE_708_length_17757_cov_0.114113	17757	No	17	2	AAI-based (high-confidence)	0	100	17757	0.4934
NODE_716_length_17631_cov_0.138604	17631	No	29	3	AAI-based (high-confidence)	0	100	17631	0.3395
NODE_722_length_17523_cov_0.900941	17523	No	23	9	AAI-based (medium-confidence)	0	100	17523	0.4779
NODE_726_length_17459_cov_0.125691	17459	No	20	5	AAI-based (high-confidence)	0	100	17459	0.383
NODE_728_length_17429_cov_0.151818	17429	No	20	9	AAI-based (medium-confidence)	0	100	17429	0.4221
NODE_729_length_17416_cov_0.160651	17416	No	22	17	AAI-based (high-confidence)	0	100	17416	0.5169
NODE_731_length_17381_cov_0.111850	17381	No	27	8	AAI-based (medium-confidence)	0	100	17381	0.3944
NODE_733_length_17352_cov_0.408567	17352	No	24	4	AAI-based (high-confidence)	0	100	17352	0.3621
NODE_735_length_17313_cov_0.942140	17313	No	24	11	AAI-based (high-confidence)	0	100	17313	0.4761
NODE_736_length_17284_cov_0.125866	17284	No	33	6	AAI-based (medium-confidence)	0	100	17284	0.3798
NODE_737_length_17232_cov_0.135470	17232	No	7	1	AAI-based (high-confidence)	0	99.9768	17228	0.3956
NODE_739_length_17174_cov_0.201288	17174	No	21	7	AAI-based (high-confidence)	0	100	17174	0.3553
NODE_741_length_17087_cov_0.088474	17087	No	18	2	AAI-based (medium-confidence)	0	100	17087	0.4388
NODE_743_length_17071_cov_1.100224	17071	No	26	7	AAI-based (medium-confidence)	0	100	17071	0.4503
NODE_745_length_17055_cov_0.115239	17055	No	25	5	AAI-based (medium-confidence)	0	100	17055	0.3718
NODE_754_length_16923_cov_0.127496	16923	No	25	1	AAI-based (medium-confidence)	0	100	16923	0.3125
NODE_761_length_16824_cov_0.149178	16824	No	29	14	AAI-based (high-confidence)	0	100	16824	0.5208
NODE_769_length_16665_cov_0.145479	16665	No	15	12	AAI-based (high-confidence)	0	100	16665	0.4426
NODE_771_length_16626_cov_0.145822	16626	No	14	11	AAI-based (medium-confidence)	0	100	16626	0.4446
NODE_772_length_16602_cov_0.822699	16602	No	14	1	AAI-based (medium-confidence)	0	100	16602	0.3708
NODE_778_length_16496_cov_0.116729	16496	No	23	9	AAI-based (high-confidence)	0	100	16496	0.5876
NODE_779_length_16452_cov_0.384884	16452	No	15	9	AAI-based (high-confidence)	0	99.9514	16444	0.5266
NODE_780_length_16412_cov_0.275792	16412	No	30	10	AAI-based (high-confidence)	0	100	16412	0.408
NODE_785_length_16356_cov_0.115089	16356	No	18	2	AAI-based (high-confidence)	0	100	16356	0.3485
NODE_787_length_16330_cov_1.097345	16330	No	30	9	AAI-based (high-confidence)	0	100	16330	0.3556
NODE_788_length_16330_cov_0.122174	16330	No	25	5	AAI-based (medium-confidence)	0	99.9143	16316	0.3653
NODE_789_length_16284_cov_0.450355	16284	No	26	4	AAI-based (high-confidence)	0	100	16284	0.3422
NODE_790_length_16279_cov_0.150309	16279	No	20	4	AAI-based (medium-confidence)	0	100	16279	0.3303
NODE_792_length_16258_cov_0.343091	16258	No	19	9	AAI-based (high-confidence)	0	99.9815	16255	0.4073
NODE_793_length_16258_cov_0.157312	16258	No	30	10	AAI-based (medium-confidence)	0	100	16258	0.4766
NODE_795_length_16257_cov_0.431241	16257	No	18	7	AAI-based (high-confidence)	0	100	16257	0.3269
NODE_797_length_16255_cov_0.159879	16255	No	18	6	AAI-based (high-confidence)	0	100	16255	0.3936
NODE_798_length_16252_cov_0.211973	16252	No	28	10	AAI-based (medium-confidence)	0	100	16252	0.4172
NODE_800_length_16220_cov_0.513802	16220	No	28	2	AAI-based (medium-confidence)	0	99.9568	16213	0.3398
NODE_803_length_16202_cov_0.175868	16202	No	44	3	AAI-based (medium-confidence)	0	100	16202	0.3176
NODE_810_length_16142_cov_0.176214	16142	No	27	4	AAI-based (medium-confidence)	0	100	16142	0.3139
NODE_811_length_16141_cov_0.280327	16141	No	25	14	AAI-based (high-confidence)	0	100	16141	0.3949
NODE_814_length_16070_cov_0.299105	16070	No	28	5	AAI-based (high-confidence)	0	99.9502	16062	0.4134
NODE_816_length_16052_cov_0.586347	16052	No	30	8	AAI-based (high-confidence)	0	100	16052	0.2969
NODE_819_length_16002_cov_0.330441	16002	No	17	6	AAI-based (medium-confidence)	0	99.95	15994	0.367
NODE_820_length_15977_cov_0.140509	15977	No	12	2	AAI-based (high-confidence)	0	100	15977	0.5917
NODE_822_length_15947_cov_0.257824	15947	No	28	4	AAI-based (medium-confidence)	0	100	15947	0.3781
NODE_823_length_15925_cov_0.205611	15925	No	30	6	AAI-based (high-confidence)	0	99.9686	15920	0.4437
NODE_825_length_15918_cov_0.159555	15918	No	27	12	AAI-based (medium-confidence)	0	100	15918	0.4215
NODE_826_length_15913_cov_0.179967	15913	No	27	9	AAI-based (medium-confidence)	0	100	15913	0.4131
NODE_827_length_15889_cov_0.128056	15889	No	16	11	AAI-based (medium-confidence)	0	100	15889	0.4837
NODE_834_length_15833_cov_0.683234	15833	No	22	8	AAI-based (medium-confidence)	0	100	15833	0.4044
NODE_836_length_15818_cov_0.152681	15818	No	26	12	AAI-based (medium-confidence)	0	100	15818	0.4122
NODE_837_length_15816_cov_0.163899	15816	No	27	1	AAI-based (medium-confidence)	0	100	15816	0.3564
NODE_838_length_15792_cov_0.133818	15792	No	28	6	AAI-based (high-confidence)	0	100	15792	0.4853
NODE_839_length_15773_cov_0.126770	15773	No	17	10	AAI-based (medium-confidence)	0	100	15773	0.3629
NODE_840_length_15761_cov_0.163644	15761	No	16	6	AAI-based (high-confidence)	0	100	15761	0.5461
NODE_841_length_15747_cov_0.138037	15747	No	20	9	AAI-based (high-confidence)	0	100	15747	0.3643
NODE_844_length_15685_cov_0.150199	15685	No	18	6	AAI-based (medium-confidence)	0	100	15685	0.3923
NODE_847_length_15656_cov_0.387800	15656	No	32	3	AAI-based (high-confidence)	0	100	15656	0.3143
NODE_849_length_15640_cov_0.202111	15640	No	33	4	AAI-based (medium-confidence)	0	100	15640	0.381
NODE_852_length_15590_cov_0.171713	15590	No	18	4	AAI-based (medium-confidence)	0	100	15590	0.37
NODE_855_length_15559_cov_0.302587	15559	No	16	5	AAI-based (high-confidence)	0	100	15559	0.3656
NODE_861_length_15418_cov_0.295124	15418	No	36	7	AAI-based (high-confidence)	0	100	15418	0.3227
NODE_862_length_15397_cov_0.123284	15397	No	27	3	AAI-based (medium-confidence)	0	100	15397	0.3642
NODE_866_length_15312_cov_0.364294	15312	No	25	4	AAI-based (medium-confidence)	0	100	15312	0.3359
NODE_867_length_15307_cov_0.111718	15307	No	25	1	AAI-based (high-confidence)	0	100	15307	0.4044
NODE_868_length_15303_cov_0.135228	15303	No	16	10	AAI-based (high-confidence)	0	100	15303	0.3799
NODE_869_length_15294_cov_0.189470	15294	No	16	11	AAI-based (high-confidence)	0	99.83	15268	0.4946
NODE_870_length_15281_cov_0.791464	15281	No	32	11	AAI-based (high-confidence)	0	100	15281	0.3482
NODE_875_length_15250_cov_0.097683	15250	No	22	2	AAI-based (medium-confidence)	0	100	15250	0.3308
NODE_876_length_15245_cov_0.143602	15245	No	20	2	AAI-based (medium-confidence)	0	100	15245	0.6719
NODE_878_length_15226_cov_0.162359	15226	No	20	11	AAI-based (high-confidence)	0	100	15226	0.5628
NODE_880_length_15223_cov_0.121793	15223	No	26	1	AAI-based (medium-confidence)	0	100	15223	0.3366
NODE_885_length_15146_cov_0.099090	15146	No	15	10	AAI-based (medium-confidence)	0	100	15146	0.4677
NODE_888_length_15104_cov_0.117428	15104	No	19	14	AAI-based (high-confidence)	0	100	15104	0.45
NODE_891_length_15097_cov_0.118549	15097	No	28	8	AAI-based (high-confidence)	0	100	15097	0.392
NODE_896_length_15065_cov_0.198383	15065	No	28	6	AAI-based (medium-confidence)	0	99.9004	15050	0.3424
NODE_903_length_14962_cov_0.119760	14962	No	19	8	AAI-based (high-confidence)	0	100	14962	0.4101
NODE_905_length_14928_cov_0.614337	14928	No	12	1	AAI-based (high-confidence)	0	100	14928	0.462
NODE_906_length_14926_cov_0.220813	14926	No	16	4	AAI-based (high-confidence)	0	100	14926	0.3517
NODE_907_length_14908_cov_0.401242	14908	No	23	6	AAI-based (high-confidence)	0	100	14908	0.3674
NODE_912_length_14866_cov_0.472269	14866	No	14	2	AAI-based (medium-confidence)	0	100	14866	0.3384
NODE_914_length_14860_cov_0.102093	14860	No	21	12	AAI-based (high-confidence)	0	100	14860	0.4415
NODE_917_length_14812_cov_0.338884	14812	No	20	3	AAI-based (high-confidence)	0	99.973	14808	0.3651
NODE_920_length_14787_cov_0.189611	14787	No	31	2	AAI-based (high-confidence)	0	100	14787	0.4921
NODE_924_length_14782_cov_0.404141	14782	No	11	2	AAI-based (medium-confidence)	0	100	14782	0.3513
NODE_928_length_14755_cov_0.120565	14755	No	4	1	AAI-based (medium-confidence)	0	100	14755	0.3866
NODE_930_length_14718_cov_0.159176	14718	No	17	6	AAI-based (medium-confidence)	0	100	14718	0.3988
NODE_931_length_14717_cov_0.303804	14717	No	15	4	AAI-based (high-confidence)	0	100	14717	0.3675
NODE_932_length_14713_cov_1.074997	14713	No	13	1	AAI-based (high-confidence)	0	100	14713	0.4989
NODE_933_length_14707_cov_0.141224	14707	No	21	4	AAI-based (medium-confidence)	0	99.9456	14699	0.3724
NODE_938_length_14665_cov_0.547577	14665	No	19	9	AAI-based (high-confidence)	0	100	14665	0.3558
NODE_943_length_14594_cov_0.149155	14594	No	15	2	AAI-based (high-confidence)	0	100	14594	0.3554
NODE_959_length_14398_cov_0.100497	14398	No	5	3	AAI-based (medium-confidence)	0	100	14398	0.5328
NODE_961_length_14376_cov_0.197170	14376	No	31	2	AAI-based (medium-confidence)	0	100	14376	0.3784
NODE_962_length_14356_cov_0.157817	14356	No	10	6	AAI-based (medium-confidence)	0	100	14356	0.4206
NODE_963_length_14339_cov_0.124368	14339	No	16	4	AAI-based (high-confidence)	0	100	14339	0.3784
NODE_964_length_14338_cov_0.210548	14338	No	38	5	AAI-based (high-confidence)	0	100	14338	0.3338
NODE_968_length_14296_cov_0.115447	14296	No	14	1	AAI-based (medium-confidence)	0	100	14296	0.3782
NODE_969_length_14277_cov_0.131401	14277	No	27	4	AAI-based (medium-confidence)	0	100	14277	0.4929
NODE_971_length_14249_cov_0.122332	14249	No	17	6	AAI-based (high-confidence)	0	100	14249	0.3747
NODE_972_length_14249_cov_0.122049	14249	No	16	4	AAI-based (high-confidence)	0	99.9789	14246	0.3742
NODE_973_length_14240_cov_0.464748	14240	No	26	10	AAI-based (high-confidence)	0	100	14240	0.353
NODE_974_length_14222_cov_0.189337	14222	No	19	4	AAI-based (medium-confidence)	0	99.768	14189	0.3576
NODE_978_length_14181_cov_0.118449	14181	No	28	2	AAI-based (medium-confidence)	0	100	14181	0.5663
NODE_980_length_14166_cov_0.215611	14166	No	18	10	AAI-based (high-confidence)	0	100	14166	0.3697
NODE_983_length_14135_cov_0.101667	14135	No	14	3	AAI-based (medium-confidence)	0	100	14135	0.3579
NODE_985_length_14128_cov_0.448428	14128	No	31	3	AAI-based (high-confidence)	0	100	14128	0.3493
NODE_986_length_14110_cov_0.133895	14110	No	12	7	AAI-based (medium-confidence)	0	100	14110	0.4115
NODE_987_length_14107_cov_0.407053	14107	No	11	5	AAI-based (high-confidence)	0	99.9929	14106	0.3499
NODE_988_length_14101_cov_0.228467	14101	No	22	8	AAI-based (high-confidence)	0	100	14101	0.3407
NODE_994_length_14055_cov_0.220837	14055	No	14	3	AAI-based (high-confidence)	0	100	14055	0.5118
NODE_1000_length_14003_cov_0.556890	14003	No	18	12	AAI-based (medium-confidence)	0	100	14003	0.3562
NODE_1010_length_13905_cov_0.246559	13905	No	23	12	AAI-based (high-confidence)	0	100	13905	0.3354
NODE_1011_length_13904_cov_0.337486	13904	No	21	11	AAI-based (high-confidence)	0	100	13904	0.5124
NODE_1019_length_13794_cov_0.138226	13794	No	28	8	AAI-based (medium-confidence)	0	100	13794	0.6224
NODE_1020_length_13787_cov_0.102499	13787	No	25	6	AAI-based (medium-confidence)	0	100	13787	0.3256
NODE_1022_length_13785_cov_0.518924	13785	No	21	16	AAI-based (high-confidence)	0	100	13785	0.4298
NODE_1024_length_13771_cov_0.133338	13771	No	11	2	AAI-based (medium-confidence)	0	100	13771	0.4237
NODE_1028_length_13745_cov_0.156236	13745	No	26	7	AAI-based (medium-confidence)	0	100	13745	0.3076
NODE_1031_length_13723_cov_0.567601	13723	No	18	2	AAI-based (high-confidence)	0	100	13723	0.2933
NODE_1032_length_13716_cov_0.150327	13716	No	25	4	AAI-based (medium-confidence)	0	100	13716	0.3613
NODE_1039_length_13627_cov_0.510349	13627	No	26	11	AAI-based (high-confidence)	0	100	13627	0.3694
NODE_1043_length_13600_cov_0.139767	13600	No	19	16	AAI-based (medium-confidence)	0	100	13600	0.5372
NODE_1044_length_13599_cov_0.158815	13599	No	19	5	AAI-based (high-confidence)	0	100	13599	0.3568
NODE_1051_length_13534_cov_0.119539	13534	No	5	4	AAI-based (medium-confidence)	0	100	13534	0.3743
NODE_1054_length_13516_cov_0.134531	13516	No	31	8	AAI-based (medium-confidence)	0	100	13516	0.3756
NODE_1056_length_13506_cov_0.144775	13506	No	17	1	AAI-based (high-confidence)	0	99.963	13501	0.363
NODE_1057_length_13504_cov_0.240731	13504	No	32	7	AAI-based (high-confidence)	0	100	13504	0.3594
NODE_1067_length_13392_cov_0.472203	13392	No	20	10	AAI-based (high-confidence)	0	100	13392	0.3936
NODE_1068_length_13389_cov_0.201731	13389	No	17	2	AAI-based (medium-confidence)	0	100	13389	0.3937
NODE_1073_length_13346_cov_0.131124	13346	No	37	4	AAI-based (high-confidence)	0	99.9775	13343	0.2944
NODE_1078_length_13294_cov_0.125654	13294	No	18	1	AAI-based (medium-confidence)	0	100	13294	0.359
NODE_1080_length_13272_cov_0.123510	13272	No	24	6	AAI-based (medium-confidence)	0	100	13272	0.3627
NODE_1086_length_13248_cov_0.101224	13248	No	19	8	AAI-based (high-confidence)	0	100	13248	0.5886
NODE_1091_length_13202_cov_0.146150	13202	No	25	4	AAI-based (medium-confidence)	0	100	13202	0.5305
NODE_1099_length_13136_cov_0.544220	13136	No	31	5	AAI-based (high-confidence)	0	100	13136	0.2981
NODE_1107_length_13101_cov_0.328334	13101	No	9	4	AAI-based (high-confidence)	0	100	13101	0.3714
NODE_1109_length_13093_cov_0.123980	13093	No	27	4	AAI-based (medium-confidence)	0	100	13093	0.37
NODE_1112_length_13077_cov_0.098706	13077	No	15	6	AAI-based (high-confidence)	0	100	13077	0.3698
NODE_1118_length_13039_cov_0.190649	13039	No	18	9	AAI-based (high-confidence)	0	99.8696	13022	0.4322
NODE_1119_length_13036_cov_0.112468	13036	No	20	5	AAI-based (high-confidence)	0	100	13036	0.555
NODE_1121_length_13030_cov_0.150027	13030	No	25	5	AAI-based (high-confidence)	0	100	13030	0.5143
NODE_1122_length_13025_cov_0.108618	13025	No	26	1	AAI-based (medium-confidence)	0	100	13025	0.3988
NODE_1126_length_12997_cov_0.289580	12997	No	23	9	AAI-based (high-confidence)	0	100	12997	0.3446
NODE_1128_length_12987_cov_0.102886	12987	No	25	14	AAI-based (high-confidence)	0	100	12987	0.3916
NODE_1129_length_12975_cov_0.143523	12975	No	9	4	AAI-based (medium-confidence)	0	99.6917	12935	0.329
NODE_1130_length_12972_cov_0.344442	12972	No	23	9	AAI-based (high-confidence)	0	100	12972	0.4626
NODE_1133_length_12947_cov_0.267045	12947	No	22	5	AAI-based (high-confidence)	0	100	12947	0.411
NODE_1136_length_12929_cov_0.372175	12929	No	12	2	AAI-based (high-confidence)	0	100	12929	0.3724
NODE_1138_length_12920_cov_0.100694	12920	No	11	3	AAI-based (medium-confidence)	0	100	12920	0.3972
NODE_1139_length_12906_cov_0.225502	12906	No	23	8	AAI-based (high-confidence)	0	100	12906	0.3695
NODE_1142_length_12878_cov_0.106190	12878	No	28	4	AAI-based (medium-confidence)	0	100	12878	0.4938
NODE_1145_length_12861_cov_0.149193	12861	No	41	7	AAI-based (high-confidence)	0	100	12861	0.3365
NODE_1146_length_12855_cov_0.294763	12855	No	33	6	AAI-based (high-confidence)	0	100	12855	0.3284
NODE_1147_length_12855_cov_0.190107	12855	No	28	7	AAI-based (medium-confidence)	0	100	12855	0.3296
NODE_1148_length_12852_cov_0.096056	12852	No	26	12	AAI-based (high-confidence)	0	100	12852	0.4872
NODE_1149_length_12844_cov_0.134092	12844	No	20	9	AAI-based (medium-confidence)	0	100	12844	0.4114
NODE_1155_length_12836_cov_0.182068	12836	No	21	9	AAI-based (high-confidence)	0	100	12836	0.3376
NODE_1161_length_12782_cov_0.189703	12782	No	20	10	AAI-based (high-confidence)	0	100	12782	0.3768
NODE_1162_length_12775_cov_0.212212	12775	No	19	4	AAI-based (high-confidence)	0	99.9609	12770	0.333
NODE_1167_length_12744_cov_0.143377	12744	No	16	13	AAI-based (medium-confidence)	0	100	12744	0.4088
NODE_1171_length_12722_cov_0.101957	12722	No	20	12	AAI-based (high-confidence)	0	99.6777	12681	0.4253
NODE_1172_length_12715_cov_0.119372	12715	No	11	4	AAI-based (medium-confidence)	0	100	12715	0.3686
NODE_1174_length_12702_cov_0.962628	12702	No	24	4	AAI-based (high-confidence)	0	100	12702	0.4397
NODE_1175_length_12695_cov_0.114163	12695	No	18	4	AAI-based (medium-confidence)	0	100	12695	0.3825
NODE_1176_length_12688_cov_0.161252	12688	No	29	7	AAI-based (high-confidence)	0	99.9685	12684	0.34
NODE_1179_length_12656_cov_0.094609	12656	No	8	1	AAI-based (medium-confidence)	0	100	12656	0.3377
NODE_1180_length_12652_cov_0.256911	12652	No	19	4	AAI-based (medium-confidence)	0	100	12652	0.3316
NODE_1183_length_12641_cov_0.144076	12641	No	14	6	AAI-based (high-confidence)	0	100	12641	0.3406
NODE_1188_length_12624_cov_0.126068	12624	No	18	6	AAI-based (high-confidence)	0	100	12624	0.3636
NODE_1189_length_12622_cov_0.149166	12622	No	10	1	AAI-based (medium-confidence)	0	100	12622	0.3249
NODE_1190_length_12610_cov_0.130925	12610	No	15	7	AAI-based (high-confidence)	0	100	12610	0.4204
NODE_1195_length_12542_cov_0.375794	12542	No	18	3	AAI-based (high-confidence)	0	99.9442	12535	0.3732
NODE_1197_length_12529_cov_0.114722	12529	No	17	3	AAI-based (high-confidence)	0	100	12529	0.3813
NODE_1198_length_12524_cov_1.475252	12524	No	12	2	AAI-based (high-confidence)	0	100	12524	0.3342
NODE_1199_length_12522_cov_0.215970	12522	No	33	4	AAI-based (high-confidence)	0	99.8403	12502	0.3502
NODE_1204_length_12490_cov_0.110403	12490	No	6	5	AAI-based (high-confidence)	0	100	12490	0.3992
NODE_1209_length_12468_cov_0.175358	12468	No	25	5	AAI-based (high-confidence)	0	100	12468	0.3819
NODE_1214_length_12427_cov_0.155256	12427	No	18	8	AAI-based (high-confidence)	0	100	12427	0.4559
NODE_1221_length_12368_cov_0.585867	12368	No	11	6	AAI-based (high-confidence)	0	99.9838	12366	0.3734
NODE_1222_length_12356_cov_0.129803	12356	No	32	2	AAI-based (high-confidence)	0	100	12356	0.3321
NODE_1227_length_12331_cov_0.127534	12331	No	16	3	AAI-based (high-confidence)	0	100	12331	0.4065
NODE_1228_length_12330_cov_0.318044	12330	No	17	9	AAI-based (high-confidence)	0	100	12330	0.3851
NODE_1229_length_12327_cov_0.261694	12327	No	34	12	AAI-based (high-confidence)	0	100	12327	0.3203
NODE_1230_length_12324_cov_0.096278	12324	No	12	2	AAI-based (medium-confidence)	0	100	12324	0.6508
NODE_1231_length_12323_cov_0.101358	12323	No	18	10	AAI-based (medium-confidence)	0	100	12323	0.36
NODE_1234_length_12310_cov_0.124068	12310	No	22	7	AAI-based (medium-confidence)	0	100	12310	0.3385
NODE_1241_length_12275_cov_0.169185	12275	No	19	2	AAI-based (medium-confidence)	0	100	12275	0.3613
NODE_1245_length_12235_cov_0.174687	12235	No	18	6	AAI-based (high-confidence)	0	100	12235	0.346
NODE_1246_length_12233_cov_0.346382	12233	No	11	3	AAI-based (high-confidence)	0	100	12233	0.3145
NODE_1248_length_12214_cov_0.149402	12214	No	12	3	AAI-based (medium-confidence)	0	100	12214	0.3328
NODE_1249_length_12209_cov_0.101899	12209	No	17	3	AAI-based (high-confidence)	0	100	12209	0.3686
NODE_1250_length_12180_cov_0.124245	12180	No	7	3	AAI-based (medium-confidence)	0	100	12180	0.3577
NODE_1251_length_12163_cov_0.116794	12163	No	14	10	AAI-based (high-confidence)	0	99.9424	12156	0.3546
NODE_1253_length_12160_cov_0.101733	12160	No	18	2	AAI-based (medium-confidence)	0	100	12160	0.3909
NODE_1254_length_12157_cov_0.096285	12157	No	21	7	AAI-based (high-confidence)	0	100	12157	0.3403
NODE_1259_length_12114_cov_0.265085	12114	No	6	1	AAI-based (medium-confidence)	0	100	12114	0.4147
NODE_1261_length_12111_cov_0.064602	12111	No	26	10	AAI-based (medium-confidence)	0	99.9752	12108	0.3475
NODE_1262_length_12100_cov_0.597534	12100	No	30	5	AAI-based (high-confidence)	0	100	12100	0.3476
NODE_1263_length_12090_cov_0.136352	12090	No	29	8	AAI-based (medium-confidence)	0	100	12090	0.539
NODE_1264_length_12083_cov_0.121579	12083	No	4	3	AAI-based (medium-confidence)	0	100	12083	0.3292
NODE_1267_length_12057_cov_1.710403	12057	No	12	2	AAI-based (medium-confidence)	0	100	12057	0.3326
NODE_1268_length_12056_cov_0.086477	12056	No	21	3	AAI-based (high-confidence)	0	100	12056	0.3752
NODE_1274_length_12015_cov_0.123028	12015	No	25	1	AAI-based (high-confidence)	0	100	12015	0.3711
NODE_1277_length_12007_cov_0.161320	12007	No	17	14	AAI-based (high-confidence)	0	100	12007	0.4306
NODE_1280_length_11990_cov_0.285678	11990	No	20	3	AAI-based (high-confidence)	0	100	11990	0.334
NODE_1282_length_11978_cov_0.240088	11978	No	15	2	AAI-based (high-confidence)	0	100	11978	0.3507
NODE_1283_length_11977_cov_0.135292	11977	No	21	3	AAI-based (high-confidence)	0	100	11977	0.3325
NODE_1287_length_11946_cov_0.131848	11946	No	8	2	AAI-based (high-confidence)	0	100	11946	0.3638
NODE_1295_length_11907_cov_0.177253	11907	No	19	2	AAI-based (high-confidence)	0	100	11907	0.3339
NODE_1304_length_11818_cov_0.123475	11818	No	17	5	AAI-based (high-confidence)	0	100	11818	0.4911
NODE_1314_length_11749_cov_0.342146	11749	No	20	2	AAI-based (high-confidence)	0	100	11749	0.3742
NODE_1319_length_11733_cov_0.452553	11733	No	20	5	AAI-based (high-confidence)	0	100	11733	0.3043
NODE_1320_length_11719_cov_0.162909	11719	No	15	4	AAI-based (high-confidence)	0	100	11719	0.3522
NODE_1321_length_11715_cov_0.115272	11715	No	10	2	AAI-based (high-confidence)	0	100	11715	0.5222
NODE_1323_length_11701_cov_0.099638	11701	No	24	3	AAI-based (high-confidence)	0	100	11701	0.4048
NODE_1333_length_11675_cov_0.158518	11675	No	13	3	AAI-based (high-confidence)	0	100	11675	0.3629
NODE_1335_length_11656_cov_0.136714	11656	No	18	1	AAI-based (medium-confidence)	0	100	11656	0.3764
NODE_1346_length_11582_cov_0.147435	11582	No	15	5	AAI-based (high-confidence)	0	100	11582	0.4003
NODE_1347_length_11574_cov_0.086623	11574	No	16	1	AAI-based (high-confidence)	0	100	11574	0.4502
NODE_1348_length_11570_cov_0.224479	11570	No	24	6	AAI-based (high-confidence)	0	100	11570	0.3466
NODE_1351_length_11554_cov_0.607682	11554	No	9	4	AAI-based (high-confidence)	0	100	11554	0.3969
NODE_1352_length_11554_cov_0.265386	11554	No	23	4	AAI-based (high-confidence)	0	99.9048	11543	0.3554
NODE_1355_length_11542_cov_0.170847	11542	No	20	6	AAI-based (medium-confidence)	0	100	11542	0.3996
NODE_1357_length_11534_cov_0.120245	11534	No	14	5	AAI-based (high-confidence)	0	100	11534	0.473
NODE_1358_length_11530_cov_0.257720	11530	No	22	5	AAI-based (high-confidence)	0	100	11530	0.3258
NODE_1359_length_11527_cov_0.527651	11527	No	9	4	AAI-based (high-confidence)	0	100	11527	0.3594
NODE_1361_length_11520_cov_0.347343	11520	No	16	6	AAI-based (medium-confidence)	0	100	11520	0.3209
NODE_1364_length_11495_cov_0.126799	11495	No	17	4	AAI-based (medium-confidence)	0	100	11495	0.3325
NODE_1373_length_11469_cov_0.399208	11469	No	14	10	AAI-based (high-confidence)	0	100	11469	0.4203
NODE_1374_length_11465_cov_0.123174	11465	No	21	10	AAI-based (high-confidence)	0	100	11465	0.3819
NODE_1375_length_11460_cov_0.124021	11460	No	17	4	AAI-based (medium-confidence)	0	100	11460	0.6149
NODE_1377_length_11454_cov_0.443241	11454	No	27	6	AAI-based (high-confidence)	0	100	11454	0.3108
NODE_1381_length_11448_cov_0.086704	11448	No	6	1	AAI-based (medium-confidence)	0	100	11448	0.4006
NODE_1383_length_11440_cov_0.136408	11440	No	10	3	AAI-based (medium-confidence)	0	99.7902	11416	0.3151
NODE_1390_length_11399_cov_0.094779	11399	No	20	3	AAI-based (medium-confidence)	0	100	11399	0.3535
NODE_1393_length_11376_cov_0.123880	11376	No	7	5	AAI-based (medium-confidence)	0	100	11376	0.3959
NODE_1398_length_11336_cov_0.155202	11336	No	23	6	AAI-based (medium-confidence)	0	100	11336	0.4369
NODE_1406_length_11275_cov_0.123300	11275	No	7	1	AAI-based (medium-confidence)	0	99.7605	11248	0.3001
NODE_1407_length_11274_cov_0.157673	11274	No	12	4	AAI-based (high-confidence)	0	100	11274	0.3969
NODE_1410_length_11260_cov_0.101425	11260	No	11	1	AAI-based (high-confidence)	0	100	11260	0.5415
NODE_1411_length_11257_cov_0.131923	11257	No	13	5	AAI-based (medium-confidence)	0	100	11257	0.3477
NODE_1414_length_11229_cov_0.160198	11229	No	22	13	AAI-based (high-confidence)	0	100	11229	0.4122
NODE_1416_length_11213_cov_0.120299	11213	No	18	4	AAI-based (high-confidence)	0	100	11213	0.3976
NODE_1419_length_11199_cov_0.125766	11199	No	34	4	AAI-based (high-confidence)	0	100	11199	0.3411
NODE_1423_length_11168_cov_0.370765	11168	No	9	7	AAI-based (high-confidence)	0	100	11168	0.3321
NODE_1427_length_11155_cov_0.171762	11155	No	8	5	AAI-based (medium-confidence)	0	100	11155	0.3913
NODE_1438_length_11082_cov_0.120368	11082	No	9	3	AAI-based (high-confidence)	0	100	11082	0.4048
NODE_1439_length_11082_cov_0.111718	11082	No	15	8	AAI-based (medium-confidence)	0	100	11082	0.3909
NODE_1442_length_11069_cov_0.148496	11069	No	9	6	AAI-based (high-confidence)	0	99.9729	11066	0.3495
NODE_1447_length_11041_cov_0.114421	11041	No	16	9	AAI-based (medium-confidence)	0	100	11041	0.4327
NODE_1449_length_11026_cov_0.146884	11026	No	13	3	AAI-based (high-confidence)	0	100	11026	0.3919
NODE_1451_length_11019_cov_0.135531	11019	No	10	6	AAI-based (high-confidence)	0	100	11019	0.332
NODE_1452_length_11016_cov_0.870019	11016	No	21	5	AAI-based (high-confidence)	0	100	11016	0.3339
NODE_1453_length_11013_cov_0.931464	11013	No	9	2	AAI-based (medium-confidence)	0	100	11013	0.3437
NODE_1455_length_11004_cov_0.127189	11004	No	22	2	AAI-based (high-confidence)	0	99.7365	10975	0.304
NODE_1459_length_10978_cov_0.112970	10978	No	10	1	AAI-based (high-confidence)	0	100	10978	0.3891
NODE_1462_length_10954_cov_0.089636	10954	No	13	5	AAI-based (medium-confidence)	0	100	10954	0.4159
NODE_1463_length_10953_cov_0.480929	10953	No	30	4	AAI-based (high-confidence)	0	99.8996	10942	0.3174
NODE_1464_length_10953_cov_0.176341	10953	No	14	7	AAI-based (high-confidence)	0	100	10953	0.4312
NODE_1467_length_10944_cov_0.117381	10944	No	20	1	AAI-based (high-confidence)	0	100	10944	0.3661
NODE_1469_length_10936_cov_0.101596	10936	No	16	2	AAI-based (medium-confidence)	0	100	10936	0.3126
NODE_1476_length_10905_cov_0.135018	10905	No	12	6	AAI-based (high-confidence)	0	100	10905	0.3792
NODE_1479_length_10889_cov_0.108990	10889	No	29	1	AAI-based (medium-confidence)	0	100	10889	0.4578
NODE_1480_length_10888_cov_0.638243	10888	No	9	2	AAI-based (high-confidence)	0	100	10888	0.3027
NODE_1484_length_10866_cov_0.111173	10866	No	22	8	AAI-based (high-confidence)	0	100	10866	0.3562
NODE_1488_length_10846_cov_0.096027	10846	No	13	4	AAI-based (medium-confidence)	0	100	10846	0.4532
NODE_1489_length_10831_cov_0.139023	10831	No	21	8	AAI-based (high-confidence)	0	100	10831	0.3226
NODE_1490_length_10819_cov_0.101679	10819	No	10	5	AAI-based (high-confidence)	0	100	10819	0.3685
NODE_1492_length_10808_cov_0.134373	10808	No	11	3	AAI-based (medium-confidence)	0	100	10808	0.4908
NODE_1494_length_10792_cov_0.154868	10792	No	18	8	AAI-based (high-confidence)	0	100	10792	0.3664
NODE_1495_length_10781_cov_0.126006	10781	No	22	4	AAI-based (high-confidence)	0	100	10781	0.3786
NODE_1498_length_10772_cov_0.202380	10772	No	17	6	AAI-based (high-confidence)	0	100	10772	0.3657
NODE_1506_length_10742_cov_0.153716	10742	No	13	9	AAI-based (high-confidence)	0	100	10742	0.3986
NODE_1507_length_10740_cov_0.131379	10740	No	16	9	AAI-based (high-confidence)	0	100	10740	0.5305
NODE_1508_length_10736_cov_0.165272	10736	No	14	2	AAI-based (medium-confidence)	0	100	10736	0.3671
NODE_1511_length_10721_cov_0.168612	10721	No	19	8	AAI-based (high-confidence)	0	100	10721	0.4593
NODE_1514_length_10699_cov_0.174717	10699	No	13	6	AAI-based (high-confidence)	0	100	10699	0.4216
NODE_1516_length_10694_cov_0.116187	10694	No	7	1	AAI-based (medium-confidence)	0	100	10694	0.4227
NODE_1518_length_10689_cov_0.216431	10689	No	14	6	AAI-based (high-confidence)	0	100	10689	0.3713
NODE_1520_length_10681_cov_0.118976	10681	No	14	10	AAI-based (medium-confidence)	0	100	10681	0.402
NODE_1521_length_10672_cov_0.116618	10672	No	11	3	AAI-based (high-confidence)	0	100	10672	0.4318
NODE_1522_length_10663_cov_0.133472	10663	No	15	4	AAI-based (high-confidence)	0	100	10663	0.3711
NODE_1523_length_10659_cov_0.137973	10659	No	7	3	AAI-based (high-confidence)	0	100	10659	0.3198
NODE_1527_length_10640_cov_0.154160	10640	No	17	11	AAI-based (high-confidence)	0	100	10640	0.4195
NODE_1529_length_10630_cov_0.199221	10630	No	19	8	AAI-based (high-confidence)	0	100	10630	0.3344
NODE_1532_length_10620_cov_0.153693	10620	No	15	4	AAI-based (high-confidence)	0	100	10620	0.367
NODE_1533_length_10620_cov_0.106739	10620	No	23	4	AAI-based (medium-confidence)	0	100	10620	0.3295
NODE_1534_length_10615_cov_0.135888	10615	No	17	2	AAI-based (medium-confidence)	0	100	10615	0.4291
NODE_1535_length_10608_cov_0.141974	10608	No	21	8	AAI-based (high-confidence)	0	99.9434	10602	0.3552
NODE_1536_length_10596_cov_0.179861	10596	No	9	1	AAI-based (medium-confidence)	0	100	10596	0.3162
NODE_1538_length_10576_cov_0.105851	10576	No	20	9	AAI-based (medium-confidence)	0	100	10576	0.3927
NODE_1543_length_10542_cov_0.290625	10542	No	19	3	AAI-based (medium-confidence)	0	99.9431	10536	0.4339
NODE_1544_length_10539_cov_0.069636	10539	No	15	2	AAI-based (medium-confidence)	0	99.7153	10509	0.3861
NODE_1548_length_10518_cov_0.237163	10518	No	22	8	AAI-based (high-confidence)	0	100	10518	0.3745
NODE_1551_length_10499_cov_0.475000	10499	No	12	5	AAI-based (high-confidence)	0	100	10499	0.3551
NODE_1552_length_10476_cov_0.133950	10476	No	18	1	AAI-based (medium-confidence)	0	100	10476	0.3311
NODE_1553_length_10476_cov_0.112653	10476	No	11	5	AAI-based (medium-confidence)	0	100	10476	0.4599
NODE_1554_length_10473_cov_0.123385	10473	No	13	2	AAI-based (medium-confidence)	0	100	10473	0.3646
NODE_1557_length_10448_cov_0.211905	10448	No	7	1	AAI-based (medium-confidence)	0	100	10448	0.4863
NODE_1559_length_10447_cov_0.129010	10447	No	14	3	AAI-based (medium-confidence)	0	100	10447	0.3761
NODE_1560_length_10447_cov_0.119830	10447	No	5	1	AAI-based (medium-confidence)	0	100	10447	0.353
NODE_1570_length_10388_cov_0.175624	10388	No	12	2	AAI-based (medium-confidence)	0	100	10388	0.3957
NODE_1572_length_10377_cov_0.086690	10377	No	12	1	AAI-based (medium-confidence)	0	100	10377	0.3958
NODE_1573_length_10371_cov_0.334112	10371	No	12	7	AAI-based (high-confidence)	0	100	10371	0.3579
NODE_1575_length_10363_cov_0.123733	10363	No	14	7	AAI-based (high-confidence)	0	100	10363	0.3972
NODE_1581_length_10352_cov_0.110992	10352	No	20	3	AAI-based (medium-confidence)	0	100	10352	0.362
NODE_1584_length_10328_cov_0.295728	10328	No	19	5	AAI-based (high-confidence)	0	99.7967	10307	0.3208
NODE_1587_length_10308_cov_0.119306	10308	No	13	5	AAI-based (high-confidence)	0	100	10308	0.5888
NODE_1595_length_10294_cov_0.132712	10294	No	8	5	AAI-based (high-confidence)	0	100	10294	0.3786
NODE_1598_length_10287_cov_0.740675	10287	No	18	7	AAI-based (high-confidence)	0	100	10287	0.3464
NODE_1600_length_10263_cov_0.131346	10263	No	18	9	AAI-based (high-confidence)	0	99.9415	10257	0.4171
NODE_1602_length_10258_cov_0.177872	10258	No	16	6	AAI-based (high-confidence)	0	100	10258	0.3462
NODE_1604_length_10254_cov_0.135697	10254	No	11	4	AAI-based (medium-confidence)	0	100	10254	0.5033
NODE_1620_length_10139_cov_0.114741	10139	No	16	1	AAI-based (high-confidence)	0	100	10139	0.3389
NODE_1622_length_10111_cov_0.111167	10111	No	20	4	AAI-based (medium-confidence)	0	99.7033	10081	0.5018
NODE_1626_length_10080_cov_0.408977	10080	No	11	3	AAI-based (high-confidence)	0	100	10080	0.3735
NODE_1631_length_10064_cov_0.095434	10064	No	14	11	AAI-based (medium-confidence)	0	100	10064	0.3147
NODE_1633_length_10059_cov_0.121084	10059	No	10	2	AAI-based (medium-confidence)	0	100	10059	0.3021
NODE_1634_length_10050_cov_0.244096	10050	No	11	3	AAI-based (high-confidence)	0	100	10050	0.3911
NODE_1637_length_10037_cov_0.104749	10037	No	15	1	AAI-based (medium-confidence)	0	100	10037	0.3176
NODE_1642_length_10028_cov_0.113707	10028	No	15	3	AAI-based (medium-confidence)	0	100	10028	0.349
NODE_1645_length_10015_cov_0.119201	10015	No	15	11	AAI-based (high-confidence)	0	100	10015	0.362
NODE_1649_length_10005_cov_0.102867	10005	No	9	1	AAI-based (medium-confidence)	0	100	10005	0.446
NODE_1651_length_9991_cov_0.223918	9991	No	10	3	AAI-based (high-confidence)	0	100	9991	0.37
NODE_1652_length_9989_cov_0.136704	9989	No	16	6	AAI-based (high-confidence)	0	99.7998	9969	0.3164
NODE_1653_length_9986_cov_0.199656	9986	No	21	6	AAI-based (high-confidence)	0	100	9986	0.3466
NODE_1661_length_9954_cov_0.159513	9954	No	19	5	AAI-based (medium-confidence)	0	100	9954	0.3384
NODE_1663_length_9939_cov_0.166972	9939	No	20	6	AAI-based (medium-confidence)	0	100	9939	0.3866
NODE_1665_length_9934_cov_0.107473	9934	No	14	10	AAI-based (high-confidence)	0	100	9934	0.371
NODE_1669_length_9903_cov_0.170645	9903	No	10	3	AAI-based (high-confidence)	0	100	9903	0.3683
NODE_1670_length_9902_cov_0.217688	9902	No	13	7	AAI-based (medium-confidence)	0	100	9902	0.3778
NODE_1675_length_9873_cov_0.140986	9873	No	7	7	AAI-based (high-confidence)	0	100	9873	0.3331
NODE_1682_length_9849_cov_0.140923	9849	No	12	1	AAI-based (high-confidence)	0	100	9849	0.3337
NODE_1691_length_9822_cov_0.099249	9822	No	10	6	AAI-based (medium-confidence)	0	100	9822	0.3715
NODE_1694_length_9819_cov_0.113786	9819	No	15	5	AAI-based (high-confidence)	0	100	9819	0.5999
NODE_1697_length_9801_cov_0.141105	9801	No	18	4	AAI-based (high-confidence)	0	100	9801	0.3449
NODE_1699_length_9781_cov_0.136026	9781	No	11	4	AAI-based (medium-confidence)	0	99.3763	9720	0.3618
NODE_1705_length_9751_cov_0.448404	9751	No	17	7	AAI-based (high-confidence)	0	100	9751	0.3639
NODE_1711_length_9725_cov_0.086017	9725	No	18	5	AAI-based (high-confidence)	0	99.928	9718	0.3984
NODE_1717_length_9704_cov_0.122332	9704	No	15	1	AAI-based (high-confidence)	0	100	9704	0.5091
NODE_1726_length_9678_cov_0.231235	9678	No	21	5	AAI-based (high-confidence)	0	100	9678	0.4514
NODE_1729_length_9670_cov_0.100303	9670	No	13	1	AAI-based (high-confidence)	0	100	9670	0.3624
NODE_1733_length_9639_cov_0.208281	9639	No	20	6	AAI-based (high-confidence)	0	100	9639	0.453
NODE_1745_length_9578_cov_0.099905	9578	No	14	5	AAI-based (medium-confidence)	0	100	9578	0.3571
NODE_1746_length_9576_cov_0.113644	9576	No	12	2	AAI-based (medium-confidence)	0	100	9576	0.4284
NODE_1749_length_9564_cov_0.210671	9564	No	12	1	AAI-based (medium-confidence)	0	100	9564	0.3904
NODE_1751_length_9559_cov_0.095560	9559	No	14	3	AAI-based (medium-confidence)	0	100	9559	0.4113
NODE_1752_length_9555_cov_0.198393	9555	No	15	4	AAI-based (medium-confidence)	0	100	9555	0.4387
NODE_1753_length_9547_cov_0.244179	9547	No	8	1	AAI-based (medium-confidence)	0	100	9547	0.3206
NODE_1755_length_9544_cov_0.555532	9544	No	26	4	AAI-based (high-confidence)	0	100	9544	0.3354
NODE_1758_length_9525_cov_0.089009	9525	No	6	3	AAI-based (medium-confidence)	0	100	9525	0.5076
NODE_1764_length_9494_cov_0.223630	9494	No	25	6	AAI-based (medium-confidence)	0	100	9494	0.2986
NODE_1765_length_9493_cov_0.112732	9493	No	18	1	AAI-based (medium-confidence)	0	100	9493	0.3338
NODE_1767_length_9484_cov_0.136068	9484	No	29	6	AAI-based (high-confidence)	0	100	9484	0.3049
NODE_1778_length_9438_cov_2.305172	9438	No	14	4	AAI-based (high-confidence)	0	100	9438	0.3376
NODE_1779_length_9437_cov_0.121761	9437	No	8	2	AAI-based (high-confidence)	0	100	9437	0.5142
NODE_1780_length_9434_cov_0.119443	9434	No	13	1	AAI-based (high-confidence)	0	100	9434	0.4829
NODE_1781_length_9431_cov_0.141663	9431	No	16	3	AAI-based (high-confidence)	0	100	9431	0.4917
NODE_1782_length_9418_cov_0.156884	9418	No	15	5	AAI-based (high-confidence)	0	99.9363	9412	0.363
NODE_1783_length_9418_cov_0.096899	9418	No	19	2	AAI-based (high-confidence)	0	100	9418	0.4575
NODE_1788_length_9397_cov_0.824371	9397	No	15	6	AAI-based (high-confidence)	0	100	9397	0.3512
NODE_1801_length_9333_cov_0.656595	9333	No	21	3	AAI-based (medium-confidence)	0	100	9333	0.4869
NODE_1802_length_9331_cov_0.112652	9331	No	10	6	AAI-based (high-confidence)	0	100	9331	0.439
NODE_1807_length_9312_cov_0.208835	9312	No	11	2	AAI-based (high-confidence)	0	100	9312	0.3629
NODE_1815_length_9277_cov_0.224559	9277	No	12	7	AAI-based (high-confidence)	0	100	9277	0.4668
NODE_1816_length_9272_cov_0.110978	9272	No	11	1	AAI-based (medium-confidence)	0	100	9272	0.4962
NODE_1822_length_9247_cov_0.131395	9247	No	16	3	AAI-based (medium-confidence)	0	100	9247	0.3986
NODE_1826_length_9240_cov_0.126901	9240	No	12	1	AAI-based (medium-confidence)	0	100	9240	0.375
NODE_1827_length_9239_cov_0.097046	9239	No	15	4	AAI-based (high-confidence)	0	100	9239	0.5099
NODE_1828_length_9238_cov_0.117081	9238	No	14	4	AAI-based (high-confidence)	0	100	9238	0.3987
NODE_1833_length_9229_cov_0.112596	9229	No	13	4	AAI-based (medium-confidence)	0	100	9229	0.3656
NODE_1836_length_9222_cov_0.104790	9222	No	10	1	AAI-based (medium-confidence)	0	99.794	9203	0.3996
NODE_1842_length_9195_cov_0.238017	9195	No	16	2	AAI-based (high-confidence)	0	99.9674	9192	0.4539
NODE_1844_length_9184_cov_0.112053	9184	No	5	2	AAI-based (medium-confidence)	0	100	9184	0.348
NODE_1848_length_9171_cov_0.150243	9171	No	7	4	AAI-based (high-confidence)	0	100	9171	0.3139
NODE_1853_length_9156_cov_0.137684	9156	No	18	3	AAI-based (medium-confidence)	0	100	9156	0.5268
NODE_1854_length_9153_cov_0.177932	9153	No	16	3	AAI-based (high-confidence)	0	100	9153	0.3479
NODE_1862_length_9128_cov_0.344667	9128	No	12	3	AAI-based (high-confidence)	0	100	9128	0.3883
NODE_1864_length_9124_cov_0.198116	9124	No	15	7	AAI-based (high-confidence)	0	100	9124	0.3484
NODE_1868_length_9111_cov_0.145251	9111	No	23	2	AAI-based (high-confidence)	0	100	9111	0.3082
NODE_1869_length_9109_cov_0.476915	9109	No	30	6	AAI-based (high-confidence)	0	100	9109	0.3245
NODE_1872_length_9102_cov_0.109408	9102	No	16	7	AAI-based (high-confidence)	0	100	9102	0.3985
NODE_1873_length_9098_cov_0.272364	9098	No	18	4	AAI-based (high-confidence)	0	100	9098	0.3614
NODE_1877_length_9087_cov_0.682132	9087	No	8	3	AAI-based (high-confidence)	0	99.967	9084	0.365
NODE_1879_length_9081_cov_0.258072	9081	No	11	1	AAI-based (medium-confidence)	0	100	9081	0.3462
NODE_1880_length_9080_cov_0.167687	9080	No	11	5	AAI-based (high-confidence)	0	100	9080	0.3216
NODE_1881_length_9078_cov_0.091992	9078	No	8	1	AAI-based (medium-confidence)	0	99.6475	9046	0.3549
NODE_1883_length_9067_cov_0.235058	9067	No	12	4	AAI-based (high-confidence)	0	100	9067	0.336
NODE_1887_length_9055_cov_0.196628	9055	No	16	1	AAI-based (medium-confidence)	0	100	9055	0.3443
NODE_1888_length_9054_cov_0.248018	9054	No	14	7	AAI-based (high-confidence)	0	100	9054	0.361
NODE_1889_length_9052_cov_0.200938	9052	No	20	3	AAI-based (medium-confidence)	0	100	9052	0.3998
NODE_1890_length_9048_cov_0.146609	9048	No	12	5	AAI-based (high-confidence)	0	100	9048	0.3221
NODE_1896_length_9035_cov_0.114481	9035	No	15	10	AAI-based (high-confidence)	0	100	9035	0.3361
NODE_1901_length_9018_cov_0.329409	9018	No	11	8	AAI-based (medium-confidence)	0	100	9018	0.3435
NODE_1907_length_9008_cov_0.157930	9008	No	18	6	AAI-based (medium-confidence)	0	100	9008	0.35
NODE_1910_length_8983_cov_0.114813	8983	No	21	8	AAI-based (high-confidence)	0	100	8983	0.4296
NODE_1915_length_8965_cov_0.098128	8965	No	22	5	AAI-based (high-confidence)	0	100	8965	0.5838
NODE_1917_length_8960_cov_0.323101	8960	No	14	8	AAI-based (high-confidence)	0	100	8960	0.4344
NODE_1923_length_8938_cov_0.117887	8938	No	14	1	AAI-based (medium-confidence)	0	100	8938	0.3714
NODE_1924_length_8938_cov_0.104650	8938	No	20	4	AAI-based (high-confidence)	0	100	8938	0.5903
NODE_1927_length_8917_cov_0.100817	8917	No	7	1	AAI-based (high-confidence)	0	100	8917	0.3392
NODE_1928_length_8916_cov_0.106612	8916	No	20	3	AAI-based (medium-confidence)	0	100	8916	0.337
NODE_1930_length_8914_cov_0.121157	8914	No	9	5	AAI-based (medium-confidence)	0	100	8914	0.3791
NODE_1931_length_8913_cov_0.353075	8913	No	5	2	AAI-based (medium-confidence)	0	99.9663	8910	0.3907
NODE_1932_length_8909_cov_0.413848	8909	No	14	5	AAI-based (high-confidence)	0	100	8909	0.3519
NODE_1935_length_8908_cov_0.145419	8908	No	12	7	AAI-based (high-confidence)	0	100	8908	0.4326
NODE_1938_length_8898_cov_0.101943	8898	No	14	2	AAI-based (medium-confidence)	0	100	8898	0.4881
NODE_1942_length_8892_cov_0.152508	8892	No	10	2	AAI-based (high-confidence)	0	100	8892	0.4513
NODE_1948_length_8866_cov_0.125699	8866	No	20	6	AAI-based (high-confidence)	0	100	8866	0.3497
NODE_1949_length_8862_cov_0.275591	8862	No	12	5	AAI-based (high-confidence)	0	100	8862	0.4703
NODE_1951_length_8857_cov_0.258735	8857	No	10	6	AAI-based (high-confidence)	0	100	8857	0.338
NODE_1954_length_8842_cov_0.163445	8842	No	14	5	AAI-based (high-confidence)	0	100	8842	0.351
NODE_1963_length_8788_cov_0.145241	8788	No	12	2	AAI-based (high-confidence)	0	99.8179	8772	0.3794
NODE_1964_length_8783_cov_0.186665	8783	No	11	2	AAI-based (medium-confidence)	0	100	8783	0.3563
NODE_1965_length_8778_cov_0.164074	8778	No	8	2	AAI-based (medium-confidence)	0	100	8778	0.3458
NODE_1969_length_8771_cov_0.265913	8771	No	16	5	AAI-based (high-confidence)	0	99.9202	8764	0.446
NODE_1971_length_8768_cov_0.110624	8768	No	10	6	AAI-based (high-confidence)	0	100	8768	0.5429
NODE_1980_length_8735_cov_0.111163	8735	No	11	1	AAI-based (medium-confidence)	0	100	8735	0.3299
NODE_1982_length_8731_cov_0.145853	8731	No	14	6	AAI-based (high-confidence)	0	100	8731	0.3232
NODE_1986_length_8721_cov_0.196938	8721	No	17	9	AAI-based (high-confidence)	0	99.828	8706	0.3509
NODE_1992_length_8705_cov_0.153265	8705	No	9	5	AAI-based (medium-confidence)	0	100	8705	0.4151
NODE_1999_length_8682_cov_0.102994	8682	No	21	4	AAI-based (medium-confidence)	0	100	8682	0.3369
NODE_2000_length_8667_cov_0.272526	8667	No	24	4	AAI-based (high-confidence)	0	100	8667	0.3939
NODE_2002_length_8660_cov_0.212826	8660	No	9	3	AAI-based (high-confidence)	0	100	8660	0.3485
NODE_2013_length_8629_cov_0.103986	8629	No	10	1	AAI-based (medium-confidence)	0	99.9189	8622	0.3513
NODE_2015_length_8620_cov_0.140476	8620	No	11	7	AAI-based (high-confidence)	0	100	8620	0.3689
NODE_2016_length_8619_cov_0.183333	8619	No	17	4	AAI-based (medium-confidence)	0	99.9768	8617	0.4009
NODE_2017_length_8619_cov_0.124296	8619	No	16	2	AAI-based (medium-confidence)	0	100	8619	0.4349
NODE_2029_length_8587_cov_0.092719	8587	No	15	5	AAI-based (high-confidence)	0	100	8587	0.3702
NODE_2030_length_8572_cov_0.101263	8572	No	7	2	AAI-based (high-confidence)	0	99.93	8566	0.4303
NODE_2033_length_8565_cov_0.174699	8565	No	9	5	AAI-based (high-confidence)	0	100	8565	0.4072
NODE_2038_length_8546_cov_0.097431	8546	No	11	3	AAI-based (high-confidence)	0	100	8546	0.2994
NODE_2041_length_8536_cov_0.126467	8536	No	11	5	AAI-based (high-confidence)	0	100	8536	0.4048
NODE_2044_length_8524_cov_0.146944	8524	No	14	2	AAI-based (high-confidence)	0	100	8524	0.4765
NODE_2045_length_8524_cov_0.133412	8524	No	14	1	AAI-based (high-confidence)	0	100	8524	0.4516
NODE_2055_length_8497_cov_0.126459	8497	No	13	4	AAI-based (high-confidence)	0	99.8235	8482	0.3461
NODE_2058_length_8484_cov_0.173166	8484	No	15	4	AAI-based (high-confidence)	0	100	8484	0.5596
NODE_2060_length_8480_cov_0.085073	8480	No	19	1	AAI-based (high-confidence)	0	100	8480	0.361
NODE_2064_length_8478_cov_0.084139	8478	No	9	2	AAI-based (high-confidence)	0	100	8478	0.3801
NODE_2065_length_8472_cov_0.101517	8472	No	10	1	AAI-based (high-confidence)	0	100	8472	0.4966
NODE_2066_length_8471_cov_0.084209	8471	No	11	4	AAI-based (medium-confidence)	0	99.941	8466	0.3111
NODE_2067_length_8467_cov_0.097036	8467	No	13	7	AAI-based (high-confidence)	0	99.8228	8452	0.4627
NODE_2069_length_8465_cov_0.494502	8465	No	16	3	AAI-based (medium-confidence)	0	100	8465	0.4896
NODE_2072_length_8456_cov_0.140960	8456	No	12	1	AAI-based (high-confidence)	0	99.929	8450	0.3344
NODE_2073_length_8453_cov_0.087024	8453	No	11	7	AAI-based (medium-confidence)	0	100	8453	0.4172
NODE_2074_length_8452_cov_0.111577	8452	No	10	4	AAI-based (high-confidence)	0	99.5977	8418	0.3594
NODE_2084_length_8433_cov_0.217663	8433	No	6	2	AAI-based (medium-confidence)	0	99.9881	8432	0.3299
NODE_2085_length_8433_cov_0.132829	8433	No	12	8	AAI-based (high-confidence)	0	100	8433	0.349
NODE_2087_length_8430_cov_0.115832	8430	No	16	4	AAI-based (medium-confidence)	0	100	8430	0.3801
NODE_2091_length_8421_cov_0.540976	8421	No	26	2	AAI-based (medium-confidence)	0	100	8421	0.3712
NODE_2093_length_8420_cov_0.077034	8420	No	1	1	AAI-based (medium-confidence)	0	100	8420	0.3772
NODE_2096_length_8407_cov_0.105320	8407	No	10	6	AAI-based (high-confidence)	0	100	8407	0.3648
NODE_2097_length_8402_cov_0.300012	8402	No	13	8	AAI-based (high-confidence)	0	100	8402	0.4069
NODE_2112_length_8358_cov_0.070469	8358	No	4	3	AAI-based (medium-confidence)	0	100	8358	0.3908
NODE_2115_length_8353_cov_0.129513	8353	No	20	4	AAI-based (high-confidence)	0	100	8353	0.3381
NODE_2116_length_8349_cov_0.223394	8349	No	9	2	AAI-based (medium-confidence)	0	100	8349	0.3133
NODE_2117_length_8347_cov_0.119059	8347	No	12	4	AAI-based (high-confidence)	0	100	8347	0.445
NODE_2122_length_8337_cov_0.100024	8337	No	14	4	AAI-based (medium-confidence)	0	100	8337	0.3165
NODE_2123_length_8336_cov_0.188297	8336	No	6	1	AAI-based (medium-confidence)	0	99.976	8334	0.4338
NODE_2127_length_8323_cov_0.119771	8323	No	5	2	AAI-based (medium-confidence)	0	100	8323	0.3299
NODE_2130_length_8320_cov_0.136236	8320	No	10	7	AAI-based (high-confidence)	0	100	8320	0.424
NODE_2131_length_8319_cov_0.059976	8319	No	7	5	AAI-based (medium-confidence)	0	100	8319	0.5689
NODE_2137_length_8301_cov_0.127530	8301	No	15	3	AAI-based (high-confidence)	0	100	8301	0.4017
NODE_2139_length_8297_cov_0.188827	8297	No	10	4	AAI-based (high-confidence)	0	100	8297	0.3592
NODE_2143_length_8278_cov_0.939601	8278	No	12	5	AAI-based (medium-confidence)	0	100	8278	0.3042
NODE_2149_length_8262_cov_0.710768	8262	No	7	1	AAI-based (high-confidence)	0	100	8262	0.4606
NODE_2151_length_8257_cov_0.131037	8257	No	5	4	AAI-based (high-confidence)	0	100	8257	0.3825
NODE_2155_length_8237_cov_0.111698	8237	No	6	3	AAI-based (medium-confidence)	0	100	8237	0.4654
NODE_2160_length_8231_cov_0.116576	8231	No	13	4	AAI-based (medium-confidence)	0	100	8231	0.5444
NODE_2164_length_8218_cov_0.112822	8218	No	12	4	AAI-based (high-confidence)	0	100	8218	0.4629
NODE_2166_length_8212_cov_0.107728	8212	No	8	6	AAI-based (high-confidence)	0	100	8212	0.3251
NODE_2167_length_8209_cov_0.195438	8209	No	2	1	AAI-based (high-confidence)	0	100	8209	0.3384
NODE_2168_length_8208_cov_0.197188	8208	No	15	3	AAI-based (medium-confidence)	0	100	8208	0.4031
NODE_2170_length_8206_cov_0.392994	8206	No	20	5	AAI-based (high-confidence)	0	99.866	8195	0.2741
NODE_2171_length_8205_cov_0.111892	8205	No	17	2	AAI-based (high-confidence)	0	100	8205	0.3351
NODE_2172_length_8205_cov_0.088330	8205	No	3	1	AAI-based (medium-confidence)	0	100	8205	0.3618
NODE_2177_length_8193_cov_0.380035	8193	No	11	3	AAI-based (medium-confidence)	0	100	8193	0.3943
NODE_2187_length_8170_cov_0.214843	8170	No	7	1	AAI-based (medium-confidence)	0	100	8170	0.405
NODE_2189_length_8169_cov_0.111276	8169	No	12	2	AAI-based (high-confidence)	0	100	8169	0.3863
NODE_2190_length_8166_cov_0.142308	8166	No	14	4	AAI-based (medium-confidence)	0	100	8166	0.3805
NODE_2191_length_8166_cov_0.137970	8166	No	22	3	AAI-based (high-confidence)	0	100	8166	0.4817
NODE_2192_length_8165_cov_0.088024	8165	No	15	1	AAI-based (high-confidence)	0	99.8775	8155	0.3188
NODE_2193_length_8163_cov_0.271453	8163	No	9	6	AAI-based (high-confidence)	0	100	8163	0.3707
NODE_2195_length_8156_cov_0.090604	8156	No	12	9	AAI-based (high-confidence)	0	99.9755	8154	0.4615
NODE_2204_length_8130_cov_0.121280	8130	No	7	2	AAI-based (high-confidence)	0	100	8130	0.4022
NODE_2207_length_8126_cov_0.136913	8126	No	16	2	AAI-based (medium-confidence)	0	100	8126	0.433
NODE_2216_length_8096_cov_0.124297	8096	No	8	3	AAI-based (high-confidence)	0	100	8096	0.4906
NODE_2218_length_8091_cov_0.085460	8091	No	9	6	AAI-based (high-confidence)	0	100	8091	0.3542
NODE_2221_length_8084_cov_0.183594	8084	No	11	5	AAI-based (high-confidence)	0	100	8084	0.4276
NODE_2222_length_8084_cov_0.124734	8084	No	16	4	AAI-based (high-confidence)	0	100	8084	0.3211
NODE_2223_length_8083_cov_0.293838	8083	No	20	7	AAI-based (high-confidence)	0	100	8083	0.3074
NODE_2225_length_8076_cov_0.451674	8076	No	17	6	AAI-based (high-confidence)	0	100	8076	0.3168
NODE_2229_length_8064_cov_0.167357	8064	No	12	6	AAI-based (high-confidence)	0	100	8064	0.3266
NODE_2230_length_8063_cov_0.079608	8063	No	13	5	AAI-based (medium-confidence)	0	100	8063	0.607
NODE_2235_length_8033_cov_0.164608	8033	No	12	3	AAI-based (high-confidence)	0	99.6763	8007	0.3272
NODE_2236_length_8023_cov_0.256815	8023	No	20	4	AAI-based (high-confidence)	0	100	8023	0.3124
NODE_2237_length_8018_cov_0.904281	8018	No	13	9	AAI-based (high-confidence)	0	100	8018	0.5228
NODE_2239_length_8016_cov_0.151951	8016	No	4	4	AAI-based (medium-confidence)	0	100	8016	0.4451
NODE_2243_length_8010_cov_0.111996	8010	No	20	4	AAI-based (high-confidence)	0	100	8010	0.2937
NODE_2246_length_8002_cov_0.108313	8002	No	18	6	AAI-based (high-confidence)	0	100	8002	0.4492
NODE_2249_length_7999_cov_0.136962	7999	No	16	1	AAI-based (medium-confidence)	0	100	7999	0.3489
NODE_2252_length_7994_cov_0.119063	7994	No	16	3	AAI-based (medium-confidence)	0	100	7994	0.3298
NODE_2257_length_7976_cov_1.363082	7976	No	9	1	AAI-based (high-confidence)	0	100	7976	0.48
NODE_2262_length_7952_cov_0.119063	7952	No	8	2	AAI-based (high-confidence)	0	100	7952	0.503
NODE_2277_length_7922_cov_0.105714	7922	No	11	3	AAI-based (medium-confidence)	0	100	7922	0.3136
NODE_2279_length_7919_cov_0.100384	7919	No	21	7	AAI-based (high-confidence)	0	100	7919	0.3554
NODE_2285_length_7911_cov_0.249616	7911	No	10	4	AAI-based (high-confidence)	0	100	7911	0.351
NODE_2286_length_7907_cov_0.097592	7907	No	15	3	AAI-based (high-confidence)	0	100	7907	0.5245
NODE_2288_length_7898_cov_0.589435	7898	No	16	2	AAI-based (high-confidence)	0	100	7898	0.3313
NODE_2293_length_7890_cov_0.148248	7890	No	15	4	AAI-based (high-confidence)	0	100	7890	0.5048
NODE_2297_length_7876_cov_0.104410	7876	No	21	2	AAI-based (medium-confidence)	0	99.9873	7875	0.3378
NODE_2302_length_7863_cov_0.073673	7863	No	11	1	AAI-based (high-confidence)	0	100	7863	0.379
NODE_2305_length_7852_cov_0.072101	7852	No	10	5	AAI-based (high-confidence)	0	100	7852	0.3606
NODE_2308_length_7838_cov_0.150924	7838	No	26	6	AAI-based (high-confidence)	0	100	7838	0.2915
NODE_2313_length_7821_cov_0.114867	7821	No	10	5	AAI-based (medium-confidence)	0	99.8849	7812	0.5169
NODE_2314_length_7819_cov_0.087694	7819	No	9	5	AAI-based (high-confidence)	0	100	7819	0.3861
NODE_2316_length_7814_cov_0.149320	7814	No	12	9	AAI-based (high-confidence)	0	100	7814	0.375
NODE_2319_length_7807_cov_0.423845	7807	No	3	3	AAI-based (high-confidence)	0	100	7807	0.4171
NODE_2320_length_7807_cov_0.115205	7807	No	21	1	AAI-based (medium-confidence)	0	100	7807	0.4303
NODE_2323_length_7803_cov_0.428609	7803	No	6	1	AAI-based (high-confidence)	0	100	7803	0.3227
NODE_2324_length_7802_cov_0.263923	7802	No	12	6	AAI-based (high-confidence)	0	100	7802	0.3687
NODE_2325_length_7802_cov_0.077372	7802	No	18	3	AAI-based (high-confidence)	0	100	7802	0.5011
NODE_2329_length_7791_cov_0.114795	7791	No	16	10	AAI-based (medium-confidence)	0	100	7791	0.4313
NODE_2335_length_7771_cov_0.299791	7771	No	4	2	AAI-based (high-confidence)	0	100	7771	0.3642
NODE_2338_length_7765_cov_0.075528	7765	No	12	5	AAI-based (high-confidence)	0	100	7765	0.5988
NODE_2341_length_7755_cov_0.101358	7755	No	13	1	AAI-based (medium-confidence)	0	100	7755	0.3255
NODE_2346_length_7744_cov_0.174232	7744	No	7	2	AAI-based (medium-confidence)	0	100	7744	0.3533
NODE_2349_length_7740_cov_0.127078	7740	No	21	1	AAI-based (medium-confidence)	0	100	7740	0.348
NODE_2350_length_7735_cov_0.672734	7735	No	10	5	AAI-based (high-confidence)	0	100	7735	0.31
NODE_2351_length_7733_cov_0.113964	7733	No	10	5	AAI-based (medium-confidence)	0	100	7733	0.4115
NODE_2355_length_7718_cov_0.146607	7718	No	15	4	AAI-based (high-confidence)	0	100	7718	0.3188
NODE_2363_length_7702_cov_0.098514	7702	No	15	4	AAI-based (medium-confidence)	0	100	7702	0.3854
NODE_2366_length_7696_cov_0.155324	7696	No	10	1	AAI-based (medium-confidence)	0	100	7696	0.4355
NODE_2369_length_7690_cov_0.155711	7690	No	11	3	AAI-based (high-confidence)	0	100	7690	0.3585
NODE_2370_length_7689_cov_0.096179	7689	No	16	3	AAI-based (medium-confidence)	0	99.8049	7674	0.3532
NODE_2372_length_7688_cov_0.160495	7688	No	23	4	AAI-based (high-confidence)	0	99.935	7683	0.3057
NODE_2374_length_7686_cov_0.107684	7686	No	5	1	AAI-based (medium-confidence)	0	100	7686	0.3648
NODE_2375_length_7685_cov_0.114949	7685	No	19	2	AAI-based (high-confidence)	0	100	7685	0.3757
NODE_2379_length_7677_cov_0.172341	7677	No	11	3	AAI-based (high-confidence)	0	100	7677	0.3555
NODE_2381_length_7675_cov_0.126716	7675	No	22	4	AAI-based (high-confidence)	0	100	7675	0.3043
NODE_2383_length_7668_cov_0.258819	7668	No	8	6	AAI-based (medium-confidence)	0	99.8044	7653	0.6049
NODE_2386_length_7661_cov_0.111214	7661	No	19	3	AAI-based (high-confidence)	0	100	7661	0.3311
NODE_2388_length_7657_cov_0.110082	7657	No	9	4	AAI-based (medium-confidence)	0	99.8955	7649	0.3456
NODE_2389_length_7657_cov_0.071051	7657	No	13	1	AAI-based (medium-confidence)	0	99.778	7640	0.4951
NODE_2391_length_7651_cov_0.106197	7651	No	21	5	AAI-based (medium-confidence)	0	99.8039	7636	0.3702
NODE_2394_length_7642_cov_0.305449	7642	No	12	5	AAI-based (high-confidence)	0	99.9346	7637	0.3317
NODE_2397_length_7635_cov_0.103901	7635	No	11	5	AAI-based (high-confidence)	0	100	7635	0.332
NODE_2400_length_7626_cov_0.107480	7626	No	11	3	AAI-based (medium-confidence)	0	100	7626	0.318
NODE_2401_length_7615_cov_0.258116	7615	No	12	1	AAI-based (high-confidence)	0	99.9212	7609	0.3477
NODE_2403_length_7609_cov_3.710386	7609	No	11	5	AAI-based (high-confidence)	0	100	7609	0.3426
NODE_2406_length_7595_cov_0.089915	7595	No	21	2	AAI-based (high-confidence)	0	100	7595	0.2637
NODE_2407_length_7592_cov_0.081009	7592	No	13	6	AAI-based (high-confidence)	0	100	7592	0.4099
NODE_2408_length_7591_cov_0.440069	7591	No	5	2	AAI-based (high-confidence)	0	100	7591	0.367
NODE_2409_length_7588_cov_0.218454	7588	No	11	1	AAI-based (high-confidence)	0	100	7588	0.3529
NODE_2410_length_7582_cov_0.137378	7582	No	10	2	AAI-based (high-confidence)	0	100	7582	0.4141
NODE_2411_length_7581_cov_0.142876	7581	No	11	3	AAI-based (medium-confidence)	0	100	7581	0.549
NODE_2413_length_7576_cov_0.158486	7576	No	10	4	AAI-based (high-confidence)	0	99.9868	7575	0.4247
NODE_2415_length_7573_cov_0.107038	7573	No	4	1	AAI-based (medium-confidence)	0	100	7573	0.4039
NODE_2418_length_7565_cov_0.119475	7565	No	11	1	AAI-based (medium-confidence)	0	100	7565	0.62
NODE_2419_length_7563_cov_0.105305	7563	No	14	1	AAI-based (high-confidence)	0	100	7563	0.412
NODE_2422_length_7551_cov_1.430488	7551	No	20	2	AAI-based (high-confidence)	0	100	7551	0.2925
NODE_2426_length_7541_cov_0.083848	7541	No	14	5	AAI-based (high-confidence)	0	100	7541	0.447
NODE_2433_length_7525_cov_0.133315	7525	No	5	4	AAI-based (high-confidence)	0	99.9867	7524	0.3425
NODE_2442_length_7506_cov_1.056703	7506	No	13	2	AAI-based (high-confidence)	0	100	7506	0.3389
NODE_2445_length_7501_cov_0.121183	7501	No	9	4	AAI-based (high-confidence)	0	100	7501	0.4449
NODE_2449_length_7490_cov_0.098633	7490	No	10	6	AAI-based (high-confidence)	0	100	7490	0.4288
NODE_2450_length_7489_cov_0.107984	7489	No	12	5	AAI-based (high-confidence)	0	100	7489	0.4248
NODE_2455_length_7480_cov_0.108386	7480	No	10	5	AAI-based (medium-confidence)	0	100	7480	0.3325
NODE_2457_length_7477_cov_0.148008	7477	No	7	6	AAI-based (high-confidence)	0	100	7477	0.3698
NODE_2458_length_7477_cov_0.123069	7477	No	4	3	AAI-based (medium-confidence)	0	100	7477	0.4061
NODE_2460_length_7473_cov_0.102116	7473	No	9	1	AAI-based (medium-confidence)	0	99.5986	7443	0.32
NODE_2462_length_7469_cov_0.131072	7469	No	7	1	AAI-based (high-confidence)	0	100	7469	0.3501
NODE_2463_length_7465_cov_0.102498	7465	No	5	1	AAI-based (high-confidence)	0	100	7465	0.4821
NODE_2464_length_7464_cov_0.079566	7464	No	5	2	AAI-based (medium-confidence)	0	100	7464	0.3703
NODE_2466_length_7444_cov_0.101157	7444	No	10	1	AAI-based (medium-confidence)	0	100	7444	0.4112
NODE_2475_length_7428_cov_0.095647	7428	No	14	2	AAI-based (medium-confidence)	0	100	7428	0.4671
NODE_2477_length_7420_cov_0.114875	7420	No	11	2	AAI-based (high-confidence)	0	100	7420	0.3098
NODE_2481_length_7412_cov_0.102284	7412	No	17	7	AAI-based (high-confidence)	0	100	7412	0.4811
NODE_2483_length_7405_cov_0.197783	7405	No	14	5	AAI-based (high-confidence)	0	100	7405	0.4474
NODE_2489_length_7391_cov_0.152084	7391	No	17	1	AAI-based (high-confidence)	0	100	7391	0.3377
NODE_2492_length_7388_cov_0.109892	7388	No	7	4	AAI-based (high-confidence)	0	100	7388	0.5709
NODE_2493_length_7386_cov_0.120214	7386	No	8	5	AAI-based (high-confidence)	0	100	7386	0.355
NODE_2501_length_7361_cov_0.307904	7361	No	14	2	AAI-based (high-confidence)	0	100	7361	0.3921
NODE_2503_length_7356_cov_0.235497	7356	No	14	1	AAI-based (medium-confidence)	0	100	7356	0.6232
NODE_2507_length_7349_cov_0.086897	7349	No	9	2	AAI-based (high-confidence)	0	100	7349	0.3025
NODE_2509_length_7346_cov_0.103077	7346	No	8	3	AAI-based (high-confidence)	0	100	7346	0.3392
NODE_2510_length_7346_cov_0.072168	7346	No	9	3	AAI-based (medium-confidence)	0	100	7346	0.399
NODE_2512_length_7342_cov_0.111004	7342	No	7	1	AAI-based (medium-confidence)	0	100	7342	0.3257
NODE_2516_length_7332_cov_0.076040	7332	No	16	4	AAI-based (high-confidence)	0	99.6727	7308	0.2869
NODE_2523_length_7321_cov_0.184298	7321	No	6	2	AAI-based (high-confidence)	0	100	7321	0.4286
NODE_2529_length_7311_cov_1.902385	7311	No	9	7	AAI-based (medium-confidence)	0	100	7311	0.412
NODE_2531_length_7309_cov_0.339667	7309	No	8	5	AAI-based (high-confidence)	0	100	7309	0.3371
NODE_2533_length_7307_cov_0.202830	7307	No	9	5	AAI-based (high-confidence)	0	100	7307	0.3696
NODE_2539_length_7292_cov_0.097317	7292	No	11	5	AAI-based (high-confidence)	0	100	7292	0.3589
NODE_2541_length_7289_cov_0.117385	7289	No	11	1	AAI-based (medium-confidence)	0	100	7289	0.3541
NODE_2543_length_7288_cov_0.103074	7288	No	10	2	AAI-based (high-confidence)	0	100	7288	0.4177
NODE_2544_length_7286_cov_0.155141	7286	No	12	7	AAI-based (medium-confidence)	0	100	7286	0.4436
NODE_2547_length_7283_cov_0.077812	7283	No	18	5	AAI-based (high-confidence)	0	100	7283	0.434
NODE_2548_length_7282_cov_0.099819	7282	No	9	2	AAI-based (high-confidence)	0	100	7282	0.4075
NODE_2555_length_7267_cov_0.144392	7267	No	14	7	AAI-based (high-confidence)	0	100	7267	0.3044
NODE_2556_length_7266_cov_0.087345	7266	No	13	2	AAI-based (medium-confidence)	0	100	7266	0.329
NODE_2557_length_7264_cov_0.098395	7264	No	18	2	AAI-based (medium-confidence)	0	99.8486	7253	0.3367
NODE_2559_length_7259_cov_0.319693	7259	No	8	1	AAI-based (medium-confidence)	0	100	7259	0.3091
NODE_2560_length_7255_cov_0.086082	7255	No	8	5	AAI-based (high-confidence)	0	100	7255	0.4274
NODE_2562_length_7242_cov_0.099818	7242	No	4	2	AAI-based (high-confidence)	0	100	7242	0.41
NODE_2565_length_7239_cov_0.088936	7239	No	12	1	AAI-based (medium-confidence)	0	100	7239	0.3915
NODE_2566_length_7237_cov_0.119781	7237	No	6	1	AAI-based (high-confidence)	0	100	7237	0.3216
NODE_2568_length_7234_cov_2.837141	7234	No	20	8	AAI-based (medium-confidence)	0	100	7234	0.3094
NODE_2569_length_7230_cov_0.319170	7230	No	9	1	AAI-based (medium-confidence)	0	100	7230	0.5986
NODE_2580_length_7208_cov_0.659727	7208	No	5	3	AAI-based (medium-confidence)	0	100	7208	0.3046
NODE_2581_length_7207_cov_0.166714	7207	No	16	2	AAI-based (high-confidence)	0	100	7207	0.4376
NODE_2584_length_7199_cov_0.131268	7199	No	7	1	AAI-based (high-confidence)	0	100	7199	0.3989
NODE_2589_length_7195_cov_0.094419	7195	No	14	4	AAI-based (high-confidence)	0	99.9722	7193	0.392
NODE_2590_length_7194_cov_0.082734	7194	No	10	8	AAI-based (high-confidence)	0	100	7194	0.4376
NODE_2591_length_7189_cov_0.120874	7189	No	8	7	AAI-based (high-confidence)	0	100	7189	0.4229
NODE_2598_length_7179_cov_0.096893	7179	No	22	4	AAI-based (high-confidence)	0	100	7179	0.331
NODE_2600_length_7171_cov_0.110860	7171	No	16	6	AAI-based (medium-confidence)	0	100	7171	0.3841
NODE_2601_length_7170_cov_0.085278	7170	No	9	2	AAI-based (medium-confidence)	0	100	7170	0.3348
NODE_2605_length_7157_cov_0.981156	7157	No	9	6	AAI-based (high-confidence)	0	100	7157	0.4867
NODE_2606_length_7152_cov_0.089749	7152	No	16	5	AAI-based (high-confidence)	0	100	7152	0.4121
NODE_2614_length_7139_cov_0.937926	7139	No	8	4	AAI-based (high-confidence)	0	100	7139	0.3655
NODE_2619_length_7128_cov_0.242140	7128	No	10	5	AAI-based (high-confidence)	0	100	7128	0.3485
NODE_2621_length_7125_cov_0.103757	7125	No	13	6	AAI-based (high-confidence)	0	100	7125	0.398
NODE_2622_length_7122_cov_0.126442	7122	No	13	7	AAI-based (high-confidence)	0	100	7122	0.5695
NODE_2627_length_7116_cov_0.281317	7116	No	8	5	AAI-based (high-confidence)	0	100	7116	0.3565
NODE_2628_length_7113_cov_0.093812	7113	No	8	5	AAI-based (high-confidence)	0	100	7113	0.3365
NODE_2629_length_7111_cov_0.104107	7111	No	16	1	AAI-based (medium-confidence)	0	100	7111	0.335
NODE_2632_length_7110_cov_0.093139	7110	No	10	2	AAI-based (high-confidence)	0	100	7110	0.5026
NODE_2637_length_7100_cov_0.385659	7100	No	8	3	AAI-based (high-confidence)	0	100	7100	0.3926
NODE_2640_length_7096_cov_0.474203	7096	No	12	5	AAI-based (high-confidence)	0	99.8309	7084	0.3772
NODE_2647_length_7086_cov_0.116931	7086	No	16	4	AAI-based (high-confidence)	0	100	7086	0.4749
NODE_2651_length_7084_cov_0.104510	7084	No	10	3	AAI-based (high-confidence)	0	100	7084	0.559
NODE_2663_length_7066_cov_0.116837	7066	No	14	6	AAI-based (high-confidence)	0	100	7066	0.3891
NODE_2664_length_7066_cov_0.105784	7066	No	9	5	AAI-based (high-confidence)	0	100	7066	0.3108
NODE_2685_length_7028_cov_0.148795	7028	No	17	2	AAI-based (medium-confidence)	0	99.7297	7009	0.3369
NODE_2687_length_7027_cov_0.120814	7027	No	7	1	AAI-based (high-confidence)	0	100	7027	0.5058
NODE_2689_length_7024_cov_0.158267	7024	No	12	2	AAI-based (medium-confidence)	0	100	7024	0.3378
NODE_2690_length_7018_cov_1.422604	7018	No	9	5	AAI-based (high-confidence)	0	100	7018	0.3853
NODE_2694_length_7009_cov_0.138784	7009	No	10	7	AAI-based (high-confidence)	0	100	7009	0.3384
NODE_2695_length_7008_cov_0.171660	7008	No	14	1	AAI-based (high-confidence)	0	100	7008	0.3613
NODE_2702_length_6997_cov_0.302117	6997	No	9	1	AAI-based (medium-confidence)	0	100	6997	0.3254
NODE_2709_length_6985_cov_0.125182	6985	No	3	1	AAI-based (high-confidence)	0	100	6985	0.3961
NODE_2710_length_6982_cov_0.082667	6982	No	13	1	AAI-based (high-confidence)	0	99.9714	6980	0.4491
NODE_2711_length_6980_cov_0.175847	6980	No	19	7	AAI-based (high-confidence)	0	100	6980	0.3199
NODE_2712_length_6980_cov_0.137916	6980	No	6	3	AAI-based (high-confidence)	0	99.7135	6960	0.3191
NODE_2713_length_6978_cov_0.105393	6978	No	14	3	AAI-based (high-confidence)	0	100	6978	0.3386
NODE_2714_length_6977_cov_0.285984	6977	No	11	5	AAI-based (high-confidence)	0	100	6977	0.3457
NODE_2715_length_6977_cov_0.137976	6977	No	7	3	AAI-based (high-confidence)	0	100	6977	0.3956
NODE_2721_length_6963_cov_0.112762	6963	No	12	4	AAI-based (high-confidence)	0	100	6963	0.3386
NODE_2723_length_6959_cov_0.557580	6959	No	11	4	AAI-based (high-confidence)	0	100	6959	0.3179
NODE_2725_length_6957_cov_0.237095	6957	No	9	2	AAI-based (high-confidence)	0	100	6957	0.3087
NODE_2733_length_6949_cov_0.311825	6949	No	9	4	AAI-based (high-confidence)	0	100	6949	0.3457
NODE_2736_length_6946_cov_0.155835	6946	No	4	1	AAI-based (high-confidence)	0	100	6946	0.473
NODE_2738_length_6940_cov_1.363251	6940	No	10	2	AAI-based (high-confidence)	0	100	6940	0.3067
NODE_2741_length_6936_cov_0.096534	6936	No	11	4	AAI-based (high-confidence)	0	100	6936	0.386
NODE_2744_length_6933_cov_0.134914	6933	No	7	4	AAI-based (medium-confidence)	0	100	6933	0.4265
NODE_2746_length_6933_cov_0.106087	6933	No	7	3	AAI-based (medium-confidence)	0	100	6933	0.5572
NODE_2747_length_6930_cov_0.161763	6930	No	8	5	AAI-based (high-confidence)	0	100	6930	0.5204
NODE_2749_length_6928_cov_0.124762	6928	No	17	5	AAI-based (high-confidence)	0	100	6928	0.3327
NODE_2753_length_6925_cov_0.103282	6925	No	9	1	AAI-based (medium-confidence)	0	100	6925	0.4267
NODE_2759_length_6920_cov_0.234570	6920	No	7	5	AAI-based (high-confidence)	0	100	6920	0.3576
NODE_2760_length_6920_cov_0.220789	6920	No	6	1	AAI-based (medium-confidence)	0	99.6676	6897	0.3375
NODE_2764_length_6918_cov_0.092976	6918	No	8	3	AAI-based (high-confidence)	0	100	6918	0.4134
NODE_2768_length_6912_cov_0.278145	6912	No	9	1	AAI-based (high-confidence)	0	100	6912	0.3365
NODE_2772_length_6909_cov_0.077974	6909	No	14	4	AAI-based (high-confidence)	0	100	6909	0.3825
NODE_2773_length_6901_cov_0.080271	6901	No	12	7	AAI-based (medium-confidence)	0	99.9131	6895	0.3292
NODE_2780_length_6888_cov_0.125644	6888	No	9	2	AAI-based (medium-confidence)	0	100	6888	0.3313
NODE_2782_length_6887_cov_0.172363	6887	No	8	3	AAI-based (medium-confidence)	0	100	6887	0.3645
NODE_2784_length_6882_cov_0.370190	6882	No	13	3	AAI-based (high-confidence)	0	99.9419	6878	0.5498
NODE_2788_length_6877_cov_0.148864	6877	No	10	2	AAI-based (medium-confidence)	0	100	6877	0.3524
NODE_2789_length_6877_cov_0.146356	6877	No	10	1	AAI-based (high-confidence)	0	100	6877	0.3729
NODE_2791_length_6873_cov_0.097136	6873	No	4	1	AAI-based (medium-confidence)	0	100	6873	0.3835
NODE_2792_length_6872_cov_0.234017	6872	No	8	1	AAI-based (high-confidence)	0	100	6872	0.3469
NODE_2793_length_6870_cov_0.170580	6870	No	13	4	AAI-based (high-confidence)	0	100	6870	0.3816
NODE_2794_length_6870_cov_0.094668	6870	No	5	1	AAI-based (high-confidence)	0	100	6870	0.3469
NODE_2796_length_6869_cov_0.120975	6869	No	7	4	AAI-based (high-confidence)	0	100	6869	0.4161
NODE_2798_length_6862_cov_0.134408	6862	No	11	1	AAI-based (high-confidence)	0	100	6862	0.4453
NODE_2808_length_6847_cov_0.632484	6847	No	13	3	AAI-based (high-confidence)	0	100	6847	0.4091
NODE_2810_length_6844_cov_0.107932	6844	No	9	1	AAI-based (high-confidence)	0	100	6844	0.3247
NODE_2811_length_6843_cov_0.239324	6843	No	11	3	AAI-based (high-confidence)	0	99.9708	6841	0.3172
NODE_2819_length_6835_cov_0.124703	6835	No	14	1	AAI-based (high-confidence)	0	100	6835	0.641
NODE_2821_length_6833_cov_0.105881	6833	No	11	2	AAI-based (medium-confidence)	0	100	6833	0.4468
NODE_2823_length_6829_cov_0.162853	6829	No	10	1	AAI-based (high-confidence)	0	100	6829	0.3553
NODE_2824_length_6829_cov_0.139970	6829	No	8	1	AAI-based (medium-confidence)	0	100	6829	0.3386
NODE_2827_length_6823_cov_0.147531	6823	No	8	3	AAI-based (high-confidence)	0	100	6823	0.4427
NODE_2830_length_6817_cov_0.201250	6817	No	10	4	AAI-based (medium-confidence)	0	100	6817	0.3414
NODE_2835_length_6809_cov_0.291654	6809	No	11	4	AAI-based (high-confidence)	0	99.3391	6764	0.3149
NODE_2840_length_6803_cov_0.085471	6803	No	9	5	AAI-based (high-confidence)	0	100	6803	0.5278
NODE_2848_length_6789_cov_0.188042	6789	No	6	2	AAI-based (high-confidence)	0	100	6789	0.4969
NODE_2849_length_6788_cov_0.179250	6788	No	4	3	AAI-based (high-confidence)	0	100	6788	0.3641
NODE_2850_length_6786_cov_0.105129	6786	No	9	5	AAI-based (high-confidence)	0	100	6786	0.3496
NODE_2856_length_6773_cov_0.105933	6773	No	9	6	AAI-based (medium-confidence)	0	100	6773	0.3963
NODE_2857_length_6772_cov_0.072981	6772	No	13	2	AAI-based (medium-confidence)	0	100	6772	0.381
NODE_2861_length_6759_cov_0.459009	6759	No	9	6	AAI-based (high-confidence)	0	100	6759	0.3693
NODE_2863_length_6756_cov_0.102749	6756	No	13	2	AAI-based (medium-confidence)	0	100	6756	0.4012
NODE_2870_length_6747_cov_0.245036	6747	No	14	2	AAI-based (high-confidence)	0	100	6747	0.331
NODE_2877_length_6741_cov_0.183680	6741	No	15	7	AAI-based (high-confidence)	0	99.7775	6726	0.3531
NODE_2878_length_6740_cov_0.096823	6740	No	10	9	AAI-based (high-confidence)	0	100	6740	0.2905
NODE_2883_length_6736_cov_0.251168	6736	No	11	7	AAI-based (high-confidence)	0	100	6736	0.3357
NODE_2885_length_6733_cov_0.119536	6733	No	10	1	AAI-based (medium-confidence)	0	99.9851	6732	0.3912
NODE_2887_length_6728_cov_0.090210	6728	No	4	2	AAI-based (medium-confidence)	0	100	6728	0.354
NODE_2897_length_6703_cov_0.107965	6703	No	14	2	AAI-based (medium-confidence)	0	100	6703	0.442
NODE_2901_length_6700_cov_0.095440	6700	No	7	1	AAI-based (high-confidence)	0	99.8955	6693	0.3052
NODE_2902_length_6697_cov_0.117763	6697	No	10	2	AAI-based (high-confidence)	0	100	6697	0.4426
NODE_2904_length_6691_cov_1.057797	6691	No	6	2	AAI-based (medium-confidence)	0	100	6691	0.2934
NODE_2908_length_6689_cov_0.112595	6689	No	13	4	AAI-based (high-confidence)	0	100	6689	0.44
NODE_2912_length_6686_cov_0.120692	6686	No	13	4	AAI-based (medium-confidence)	0	100	6686	0.3994
NODE_2915_length_6685_cov_0.110234	6685	No	13	5	AAI-based (medium-confidence)	0	100	6685	0.3013
NODE_2921_length_6670_cov_0.122660	6670	No	9	5	AAI-based (medium-confidence)	0	100	6670	0.4096
NODE_2932_length_6660_cov_0.614236	6660	No	21	4	AAI-based (high-confidence)	0	100	6660	0.3131
NODE_2934_length_6654_cov_0.092449	6654	No	6	5	AAI-based (medium-confidence)	0	100	6654	0.4051
NODE_2938_length_6649_cov_0.162290	6649	No	16	9	AAI-based (high-confidence)	0	100	6649	0.3876
NODE_2946_length_6637_cov_0.121597	6637	No	7	3	AAI-based (medium-confidence)	0	100	6637	0.4122
NODE_2959_length_6611_cov_0.190264	6611	No	10	5	AAI-based (high-confidence)	0	100	6611	0.3672
NODE_2961_length_6608_cov_0.091566	6608	No	11	5	AAI-based (high-confidence)	0	100	6608	0.3554
NODE_2968_length_6596_cov_0.129290	6596	No	6	6	AAI-based (high-confidence)	0	100	6596	0.3864
NODE_2973_length_6591_cov_0.091651	6591	No	12	7	AAI-based (high-confidence)	0	100	6591	0.5537
NODE_2981_length_6582_cov_2.500231	6582	No	6	1	AAI-based (medium-confidence)	0	100	6582	0.3321
NODE_2984_length_6580_cov_0.273569	6580	No	13	9	AAI-based (high-confidence)	0	100	6580	0.3323
NODE_2986_length_6577_cov_0.088762	6577	No	11	1	AAI-based (high-confidence)	0	100	6577	0.4045
NODE_2990_length_6570_cov_0.135373	6570	No	9	6	AAI-based (high-confidence)	0	100	6570	0.3347
NODE_2991_length_6569_cov_0.179444	6569	No	10	1	AAI-based (medium-confidence)	0	99.7717	6554	0.5217
NODE_2999_length_6560_cov_0.080019	6560	No	9	1	AAI-based (high-confidence)	0	100	6560	0.5072
NODE_3000_length_6559_cov_0.299845	6559	No	5	1	AAI-based (medium-confidence)	0	100	6559	0.36
NODE_3002_length_6558_cov_0.152965	6558	No	20	9	AAI-based (medium-confidence)	0	99.2986	6512	0.425
NODE_3005_length_6555_cov_1.137701	6555	No	15	3	AAI-based (high-confidence)	0	100	6555	0.2926
NODE_3007_length_6553_cov_0.128602	6553	No	13	4	AAI-based (high-confidence)	0	100	6553	0.5054
NODE_3010_length_6549_cov_0.086512	6549	No	7	4	AAI-based (medium-confidence)	0	100	6549	0.3674
NODE_3013_length_6540_cov_0.413756	6540	No	13	7	AAI-based (high-confidence)	0	100	6540	0.3119
NODE_3016_length_6534_cov_0.079254	6534	No	3	1	AAI-based (medium-confidence)	0	100	6534	0.3929
NODE_3020_length_6530_cov_0.109936	6530	No	18	1	AAI-based (medium-confidence)	0	100	6530	0.5156
NODE_3024_length_6527_cov_0.117455	6527	No	15	1	AAI-based (high-confidence)	0	100	6527	0.3722
NODE_3026_length_6525_cov_0.145658	6525	No	7	1	AAI-based (high-confidence)	0	100	6525	0.3423
NODE_3039_length_6500_cov_0.091861	6500	No	7	1	AAI-based (high-confidence)	0	99.7846	6486	0.3335
NODE_3045_length_6490_cov_0.117978	6490	No	11	2	AAI-based (medium-confidence)	0	100	6490	0.3061
NODE_3050_length_6487_cov_0.101127	6487	No	8	1	AAI-based (high-confidence)	0	100	6487	0.2916
NODE_3051_length_6482_cov_0.137083	6482	No	13	1	AAI-based (high-confidence)	0	100	6482	0.401
NODE_3052_length_6481_cov_0.400658	6481	No	10	1	AAI-based (medium-confidence)	0	100	6481	0.3759
NODE_3055_length_6474_cov_0.078902	6474	No	8	3	AAI-based (medium-confidence)	0	100	6474	0.3917
NODE_3057_length_6472_cov_0.183430	6472	No	6	1	AAI-based (high-confidence)	0	100	6472	0.3388
NODE_3065_length_6464_cov_0.077769	6464	No	3	1	AAI-based (high-confidence)	0	100	6464	0.3208
NODE_3069_length_6457_cov_0.138094	6457	No	8	4	AAI-based (high-confidence)	0	100	6457	0.3374
NODE_3074_length_6452_cov_0.089879	6452	No	10	7	AAI-based (high-confidence)	0	100	6452	0.4533
NODE_3075_length_6449_cov_0.942992	6449	No	15	1	AAI-based (high-confidence)	0	100	6449	0.5013
NODE_3076_length_6449_cov_0.134961	6449	No	19	1	AAI-based (high-confidence)	0	100	6449	0.291
NODE_3077_length_6449_cov_0.102205	6449	No	9	1	AAI-based (high-confidence)	0	100	6449	0.6181
NODE_3078_length_6448_cov_0.752559	6448	No	10	5	AAI-based (high-confidence)	0	100	6448	0.3497
NODE_3080_length_6445_cov_0.119603	6445	No	12	2	AAI-based (high-confidence)	0	100	6445	0.295
NODE_3083_length_6442_cov_0.098376	6442	No	11	2	AAI-based (high-confidence)	0	100	6442	0.5656
NODE_3089_length_6433_cov_0.120461	6433	No	7	3	AAI-based (medium-confidence)	0	100	6433	0.4009
NODE_3092_length_6424_cov_0.085059	6424	No	6	4	AAI-based (high-confidence)	0	100	6424	0.397
NODE_3100_length_6415_cov_0.100855	6415	No	15	3	AAI-based (high-confidence)	0	100	6415	0.3158
NODE_3103_length_6413_cov_0.151093	6413	No	4	3	AAI-based (high-confidence)	0	100	6413	0.3971
NODE_3111_length_6403_cov_0.184645	6403	No	9	1	AAI-based (medium-confidence)	0	99.2816	6357	0.5308
NODE_3113_length_6400_cov_0.138391	6400	No	8	1	AAI-based (high-confidence)	0	100	6400	0.4359
NODE_3116_length_6394_cov_0.081334	6394	No	5	2	AAI-based (high-confidence)	0	100	6394	0.3331
NODE_3135_length_6363_cov_0.334770	6363	No	18	5	AAI-based (high-confidence)	0	100	6363	0.3114
NODE_3136_length_6361_cov_0.493612	6361	No	11	4	AAI-based (high-confidence)	0	100	6361	0.3672
NODE_3140_length_6355_cov_0.112692	6355	No	8	2	AAI-based (high-confidence)	0	100	6355	0.349
NODE_3142_length_6352_cov_0.433392	6352	No	9	2	AAI-based (high-confidence)	0	100	6352	0.4067
NODE_3143_length_6352_cov_0.111786	6352	No	7	3	AAI-based (medium-confidence)	0	100	6352	0.384
NODE_3145_length_6350_cov_0.199008	6350	No	3	2	AAI-based (medium-confidence)	0	100	6350	0.3326
NODE_3147_length_6348_cov_0.278285	6348	No	11	2	AAI-based (high-confidence)	0	100	6348	0.3798
NODE_3148_length_6347_cov_0.100512	6347	No	6	3	AAI-based (medium-confidence)	0	99.8267	6336	0.3591
NODE_3153_length_6339_cov_0.089744	6339	No	12	5	AAI-based (high-confidence)	0	100	6339	0.4965
NODE_3161_length_6322_cov_0.066206	6322	No	7	1	AAI-based (medium-confidence)	0	100	6322	0.4003
NODE_3164_length_6320_cov_0.090500	6320	No	11	3	AAI-based (high-confidence)	0	100	6320	0.5279
NODE_3169_length_6316_cov_0.135596	6316	No	7	2	AAI-based (medium-confidence)	0	99.9208	6311	0.3277
NODE_3171_length_6316_cov_0.062088	6316	No	8	4	AAI-based (high-confidence)	0	100	6316	0.4183
NODE_3175_length_6312_cov_0.102849	6312	No	5	1	AAI-based (high-confidence)	0	100	6312	0.356
NODE_3181_length_6304_cov_0.111684	6304	No	8	4	AAI-based (medium-confidence)	0	100	6304	0.4318
NODE_3185_length_6300_cov_0.444444	6300	No	6	3	AAI-based (high-confidence)	0	100	6300	0.2937
NODE_3186_length_6299_cov_0.191613	6299	No	11	6	AAI-based (high-confidence)	0	100	6299	0.3194
NODE_3187_length_6295_cov_0.099580	6295	No	14	6	AAI-based (high-confidence)	0	100	6295	0.553
NODE_3189_length_6294_cov_0.110573	6294	No	10	4	AAI-based (high-confidence)	0	100	6294	0.4479
NODE_3199_length_6281_cov_0.103850	6281	No	7	3	AAI-based (high-confidence)	0	100	6281	0.636
NODE_3202_length_6279_cov_0.113592	6279	No	8	4	AAI-based (medium-confidence)	0	100	6279	0.3944
NODE_3203_length_6275_cov_0.119981	6275	No	11	3	AAI-based (high-confidence)	0	100	6275	0.3362
NODE_3204_length_6273_cov_0.185779	6273	No	9	6	AAI-based (high-confidence)	0	100	6273	0.4344
NODE_3205_length_6273_cov_0.132167	6273	No	9	3	AAI-based (medium-confidence)	0	100	6273	0.3517
NODE_3206_length_6270_cov_0.112137	6270	No	8	2	AAI-based (high-confidence)	0	100	6270	0.4241
NODE_3210_length_6267_cov_0.175746	6267	No	10	1	AAI-based (high-confidence)	0	100	6267	0.3195
NODE_3215_length_6262_cov_0.218725	6262	No	19	2	AAI-based (high-confidence)	0	100	6262	0.3408
NODE_3219_length_6255_cov_0.381417	6255	No	5	1	AAI-based (high-confidence)	0	100	6255	0.3024
NODE_3220_length_6255_cov_0.171540	6255	No	15	4	AAI-based (medium-confidence)	0	100	6255	0.416
NODE_3223_length_6252_cov_0.098651	6252	No	8	4	AAI-based (medium-confidence)	0	100	6252	0.2633
NODE_3228_length_6247_cov_0.070592	6247	No	7	4	AAI-based (high-confidence)	0	100	6247	0.5503
NODE_3231_length_6244_cov_0.138812	6244	No	7	2	AAI-based (high-confidence)	0	100	6244	0.5161
NODE_3242_length_6220_cov_0.524424	6220	No	11	3	AAI-based (high-confidence)	0	100	6220	0.3548
NODE_3243_length_6220_cov_0.102924	6220	No	3	2	AAI-based (high-confidence)	0	99.9678	6218	0.3233
NODE_3244_length_6217_cov_0.109676	6217	No	5	2	AAI-based (medium-confidence)	0	100	6217	0.4503
NODE_3247_length_6210_cov_0.138275	6210	No	13	1	AAI-based (medium-confidence)	0	100	6210	0.3649
NODE_3250_length_6209_cov_0.079051	6209	No	12	5	AAI-based (medium-confidence)	0	100	6209	0.3919
NODE_3256_length_6206_cov_0.097102	6206	No	9	5	AAI-based (high-confidence)	0	100	6206	0.396
NODE_3257_length_6204_cov_0.127273	6204	No	11	1	AAI-based (high-confidence)	0	100	6204	0.3237
NODE_3268_length_6192_cov_0.099787	6192	No	6	2	AAI-based (medium-confidence)	0	100	6192	0.2969
NODE_3271_length_6190_cov_0.100804	6190	No	7	4	AAI-based (high-confidence)	0	99.9192	6185	0.4095
NODE_3272_length_6189_cov_0.078654	6189	No	16	3	AAI-based (high-confidence)	0	100	6189	0.3372
NODE_3273_length_6188_cov_0.112498	6188	No	8	5	AAI-based (medium-confidence)	0	100	6188	0.3843
NODE_3275_length_6181_cov_0.120355	6181	No	7	2	AAI-based (high-confidence)	0	100	6181	0.3634
NODE_3276_length_6178_cov_0.130778	6178	No	13	4	AAI-based (medium-confidence)	0	100	6178	0.3376
NODE_3281_length_6172_cov_0.138976	6172	No	6	2	AAI-based (medium-confidence)	0	100	6172	0.4134
NODE_3282_length_6171_cov_0.211792	6171	No	5	1	AAI-based (high-confidence)	0	99.9676	6169	0.3076
NODE_3283_length_6169_cov_0.088468	6169	No	13	1	AAI-based (high-confidence)	0	100	6169	0.3904
NODE_3284_length_6167_cov_0.093441	6167	No	9	1	AAI-based (medium-confidence)	0	100	6167	0.448
NODE_3292_length_6158_cov_0.087308	6158	No	6	3	AAI-based (medium-confidence)	0	99.8701	6150	0.4348
NODE_3294_length_6156_cov_0.222387	6156	No	5	2	AAI-based (high-confidence)	0	100	6156	0.4041
NODE_3295_length_6155_cov_0.089003	6155	No	5	3	AAI-based (high-confidence)	0	100	6155	0.5406
NODE_3297_length_6152_cov_0.102594	6152	No	5	4	AAI-based (medium-confidence)	0	100	6152	0.4109
NODE_3300_length_6150_cov_0.145596	6150	No	12	5	AAI-based (high-confidence)	0	100	6150	0.3863
NODE_3303_length_6146_cov_0.119067	6146	No	6	3	AAI-based (high-confidence)	0	100	6146	0.4291
NODE_3315_length_6136_cov_0.070234	6136	No	7	4	AAI-based (medium-confidence)	0	100	6136	0.4415
NODE_3318_length_6131_cov_0.072613	6131	No	8	2	AAI-based (high-confidence)	0	100	6131	0.3919
NODE_3323_length_6120_cov_0.367879	6120	No	16	6	AAI-based (high-confidence)	0	100	6120	0.3251
NODE_3325_length_6119_cov_0.101993	6119	No	9	4	AAI-based (high-confidence)	0	100	6119	0.515
NODE_3326_length_6118_cov_0.086393	6118	No	11	1	AAI-based (medium-confidence)	0	100	6118	0.6674
NODE_3337_length_6104_cov_0.128893	6104	No	9	4	AAI-based (high-confidence)	0	100	6104	0.5617
NODE_3344_length_6092_cov_0.328049	6092	No	9	4	AAI-based (high-confidence)	0	100	6092	0.3326
NODE_3347_length_6092_cov_0.076256	6092	No	13	5	AAI-based (high-confidence)	0	100	6092	0.3337
NODE_3350_length_6089_cov_0.074124	6089	No	8	1	AAI-based (high-confidence)	0	100	6089	0.3562
NODE_3351_length_6088_cov_0.191852	6088	No	14	3	AAI-based (medium-confidence)	0	100	6088	0.392
NODE_3354_length_6086_cov_0.086187	6086	No	6	3	AAI-based (high-confidence)	0	99.8521	6077	0.3517
NODE_3358_length_6080_cov_0.156663	6080	No	5	3	AAI-based (medium-confidence)	0	100	6080	0.3861
NODE_3362_length_6078_cov_0.210236	6078	No	8	1	AAI-based (medium-confidence)	0	99.9835	6077	0.3686
NODE_3363_length_6076_cov_0.164296	6076	No	10	1	AAI-based (high-confidence)	0	100	6076	0.3091
NODE_3382_length_6061_cov_0.099799	6061	No	13	5	AAI-based (medium-confidence)	0	100	6061	0.3598
NODE_3388_length_6049_cov_0.117311	6049	No	14	5	AAI-based (high-confidence)	0	100	6049	0.3381
NODE_3390_length_6045_cov_0.234275	6045	No	8	4	AAI-based (high-confidence)	0	100	6045	0.3708
NODE_3395_length_6042_cov_0.081777	6042	No	8	1	AAI-based (high-confidence)	0	100	6042	0.4443
NODE_3396_length_6041_cov_0.171323	6041	No	14	5	AAI-based (high-confidence)	0	99.9834	6040	0.3926
NODE_3398_length_6039_cov_0.152862	6039	No	15	3	AAI-based (high-confidence)	0	100	6039	0.3354
NODE_3406_length_6023_cov_0.062964	6023	No	6	2	AAI-based (medium-confidence)	0	100	6023	0.3574
NODE_3408_length_6021_cov_0.164471	6021	No	6	2	AAI-based (high-confidence)	0	100	6021	0.4398
NODE_3415_length_6015_cov_0.079784	6015	No	5	1	AAI-based (medium-confidence)	0	100	6015	0.3632
NODE_3418_length_6013_cov_0.108049	6013	No	14	7	AAI-based (high-confidence)	0	100	6013	0.3609
NODE_3421_length_6011_cov_0.112652	6011	No	4	2	AAI-based (medium-confidence)	0	100	6011	0.3711
NODE_3428_length_6004_cov_0.106181	6004	No	15	3	AAI-based (high-confidence)	0	100	6004	0.5351
NODE_3434_length_5997_cov_0.169549	5997	No	14	2	AAI-based (high-confidence)	0	100	5997	0.3284
NODE_3436_length_5995_cov_0.255767	5995	No	6	3	AAI-based (medium-confidence)	0	99.9666	5993	0.3292
NODE_3443_length_5987_cov_0.121773	5987	No	10	1	AAI-based (high-confidence)	0	100	5987	0.3948
NODE_3451_length_5976_cov_0.253190	5976	No	3	1	AAI-based (medium-confidence)	0	100	5976	0.4155
NODE_3461_length_5962_cov_0.100119	5962	No	8	2	AAI-based (medium-confidence)	0	100	5962	0.5332
NODE_3462_length_5962_cov_0.096367	5962	No	10	1	AAI-based (medium-confidence)	0	100	5962	0.4362
NODE_3463_length_5961_cov_0.112419	5961	No	8	1	AAI-based (medium-confidence)	0	100	5961	0.3255
NODE_3469_length_5954_cov_0.106576	5954	No	3	1	AAI-based (medium-confidence)	0	100	5954	0.3394
NODE_3471_length_5951_cov_0.225906	5951	No	7	5	AAI-based (high-confidence)	0	100	5951	0.4598
NODE_3475_length_5947_cov_0.096956	5947	No	4	1	AAI-based (high-confidence)	0	100	5947	0.3614
NODE_3477_length_5940_cov_0.152029	5940	No	10	2	AAI-based (medium-confidence)	0	99.6633	5920	0.4958
NODE_3481_length_5935_cov_0.083619	5935	No	3	2	AAI-based (medium-confidence)	0	100	5935	0.6109
NODE_3486_length_5931_cov_0.117284	5931	No	13	4	AAI-based (high-confidence)	0	99.7808	5918	0.3431
NODE_3499_length_5917_cov_0.146098	5917	No	5	5	AAI-based (high-confidence)	0	100	5917	0.3698
NODE_3500_length_5915_cov_0.134972	5915	No	7	5	AAI-based (high-confidence)	0	100	5915	0.5062
NODE_3506_length_5902_cov_0.107358	5902	No	7	5	AAI-based (medium-confidence)	0	100	5902	0.3808
NODE_3512_length_5898_cov_0.089326	5898	No	5	4	AAI-based (high-confidence)	0	100	5898	0.5934
NODE_3515_length_5895_cov_0.140614	5895	No	12	4	AAI-based (high-confidence)	0	100	5895	0.3178
NODE_3516_length_5894_cov_0.109060	5894	No	6	1	AAI-based (high-confidence)	0	100	5894	0.4351
NODE_3521_length_5890_cov_0.342773	5890	No	7	4	AAI-based (high-confidence)	0	99.9151	5885	0.3539
NODE_3524_length_5889_cov_0.113817	5889	No	13	5	AAI-based (medium-confidence)	0	100	5889	0.2525
NODE_3526_length_5886_cov_0.153447	5886	No	10	2	AAI-based (high-confidence)	0	100	5886	0.3942
NODE_3527_length_5886_cov_0.111457	5886	No	11	3	AAI-based (high-confidence)	0	100	5886	0.4351
NODE_3529_length_5884_cov_0.097494	5884	No	11	5	AAI-based (high-confidence)	0	100	5884	0.4752
NODE_3532_length_5880_cov_0.084414	5880	No	6	5	AAI-based (high-confidence)	0	100	5880	0.4028
NODE_3533_length_5879_cov_0.336159	5879	No	15	2	AAI-based (high-confidence)	0	100	5879	0.4004
NODE_3541_length_5872_cov_0.108609	5872	No	8	2	AAI-based (high-confidence)	0	100	5872	0.3031
NODE_3551_length_5859_cov_0.109549	5859	No	7	2	AAI-based (medium-confidence)	0	100	5859	0.3523
NODE_3557_length_5853_cov_0.136774	5853	No	15	2	AAI-based (medium-confidence)	0	100	5853	0.3415
NODE_3558_length_5852_cov_0.263862	5852	No	8	2	AAI-based (medium-confidence)	0	100	5852	0.3805
NODE_3560_length_5851_cov_0.091794	5851	No	11	5	AAI-based (high-confidence)	0	100	5851	0.3993
NODE_3561_length_5850_cov_0.093897	5850	No	13	1	AAI-based (medium-confidence)	0	100	5850	0.3273
NODE_3584_length_5826_cov_0.074559	5826	No	6	2	AAI-based (high-confidence)	0	100	5826	0.3334
NODE_3585_length_5825_cov_0.127663	5825	No	11	2	AAI-based (medium-confidence)	0	99.9828	5824	0.383
NODE_3591_length_5821_cov_1.067808	5821	No	10	3	AAI-based (medium-confidence)	0	100	5821	0.5192
NODE_3602_length_5808_cov_0.186197	5808	No	5	3	AAI-based (high-confidence)	0	100	5808	0.4165
NODE_3607_length_5800_cov_0.072970	5800	No	3	1	AAI-based (medium-confidence)	0	99.4655	5769	0.3192
NODE_3612_length_5797_cov_0.234468	5797	No	9	3	AAI-based (high-confidence)	0	100	5797	0.4509
NODE_3615_length_5792_cov_0.073950	5792	No	11	4	AAI-based (high-confidence)	0	100	5792	0.418
NODE_3616_length_5792_cov_0.069208	5792	No	13	5	AAI-based (high-confidence)	0	100	5792	0.328
NODE_3617_length_5789_cov_0.105272	5789	No	13	3	AAI-based (high-confidence)	0	100	5789	0.3575
NODE_3622_length_5783_cov_0.099402	5783	No	5	5	AAI-based (high-confidence)	0	100	5783	0.4571
NODE_3624_length_5782_cov_0.128101	5782	No	18	4	AAI-based (high-confidence)	0	99.8443	5773	0.3267
NODE_3634_length_5773_cov_0.094995	5773	No	9	2	AAI-based (high-confidence)	0	100	5773	0.5157
NODE_3644_length_5758_cov_0.383990	5758	No	16	4	AAI-based (high-confidence)	0	100	5758	0.3107
NODE_3647_length_5756_cov_0.100583	5756	No	6	3	AAI-based (medium-confidence)	0	100	5756	0.434
NODE_3649_length_5753_cov_0.085249	5753	No	8	1	AAI-based (high-confidence)	0	100	5753	0.3402
NODE_3653_length_5749_cov_0.083363	5749	No	7	2	AAI-based (high-confidence)	0	100	5749	0.5462
NODE_3655_length_5744_cov_0.328609	5744	No	9	5	AAI-based (medium-confidence)	0	100	5744	0.3929
NODE_3664_length_5738_cov_0.110835	5738	No	5	3	AAI-based (medium-confidence)	0	100	5738	0.4582
NODE_3668_length_5736_cov_0.528473	5736	No	8	5	AAI-based (high-confidence)	0	100	5736	0.3243
NODE_3675_length_5732_cov_0.242322	5732	No	17	3	AAI-based (high-confidence)	0	100	5732	0.3027
NODE_3680_length_5729_cov_0.224867	5729	No	14	1	AAI-based (high-confidence)	0	100	5729	0.2833
NODE_3681_length_5728_cov_0.229348	5728	No	11	2	AAI-based (medium-confidence)	0	100	5728	0.3703
NODE_3684_length_5726_cov_0.261418	5726	No	13	2	AAI-based (medium-confidence)	0	100	5726	0.4527
NODE_3690_length_5723_cov_0.103485	5723	No	5	3	AAI-based (high-confidence)	0	100	5723	0.3934
NODE_3693_length_5721_cov_0.469584	5721	No	7	3	AAI-based (high-confidence)	0	100	5721	0.3603
NODE_3694_length_5719_cov_0.110498	5719	No	6	3	AAI-based (medium-confidence)	0	100	5719	0.3133
NODE_3696_length_5717_cov_0.075294	5717	No	11	3	AAI-based (high-confidence)	0	100	5717	0.412
NODE_3697_length_5717_cov_0.062834	5717	No	10	1	AAI-based (high-confidence)	0	100	5717	0.3734
NODE_3698_length_5714_cov_0.117186	5714	No	6	4	AAI-based (high-confidence)	0	100	5714	0.385
NODE_3700_length_5714_cov_0.098486	5714	No	6	1	AAI-based (medium-confidence)	0	100	5714	0.5184
NODE_3706_length_5711_cov_0.098182	5711	No	8	1	AAI-based (high-confidence)	0	100	5711	0.3546
NODE_3707_length_5709_cov_0.155437	5709	No	13	2	AAI-based (high-confidence)	0	100	5709	0.3081
NODE_3712_length_5706_cov_0.551810	5706	No	10	4	AAI-based (high-confidence)	0	100	5706	0.3492
NODE_3713_length_5706_cov_0.131978	5706	No	7	3	AAI-based (high-confidence)	0	100	5706	0.3348
NODE_3717_length_5699_cov_0.106607	5699	No	6	2	AAI-based (medium-confidence)	0	100	5699	0.3789
NODE_3721_length_5694_cov_0.898302	5694	No	6	1	AAI-based (medium-confidence)	0	100	5694	0.3272
NODE_3724_length_5693_cov_1.057383	5693	No	6	2	AAI-based (high-confidence)	0	100	5693	0.4832
NODE_3726_length_5691_cov_0.082618	5691	No	7	4	AAI-based (medium-confidence)	0	100	5691	0.3202
NODE_3729_length_5686_cov_0.097369	5686	No	9	6	AAI-based (high-confidence)	0	100	5686	0.3609
NODE_3733_length_5683_cov_0.114613	5683	No	13	1	AAI-based (high-confidence)	0	100	5683	0.4557
NODE_3736_length_5682_cov_0.111051	5682	No	10	2	AAI-based (high-confidence)	0	100	5682	0.4776
NODE_3742_length_5678_cov_0.112565	5678	No	14	4	AAI-based (high-confidence)	0	100	5678	0.339
NODE_3747_length_5672_cov_0.078234	5672	No	12	1	AAI-based (high-confidence)	0	100	5672	0.43
NODE_3750_length_5665_cov_0.094502	5665	No	8	5	AAI-based (medium-confidence)	0	100	5665	0.493
NODE_3752_length_5662_cov_0.074420	5662	No	5	1	AAI-based (high-confidence)	0	100	5662	0.4304
NODE_3756_length_5654_cov_0.102790	5654	No	10	1	AAI-based (high-confidence)	0	100	5654	0.4994
NODE_3761_length_5649_cov_0.126306	5649	No	3	1	AAI-based (medium-confidence)	0	100	5649	0.3256
NODE_3768_length_5643_cov_0.127345	5643	No	13	2	AAI-based (high-confidence)	0	100	5643	0.5399
NODE_3773_length_5637_cov_0.076201	5637	No	7	1	AAI-based (high-confidence)	0	100	5637	0.3491
NODE_3779_length_5630_cov_0.107214	5630	No	7	3	AAI-based (high-confidence)	0	100	5630	0.3385
NODE_3782_length_5628_cov_0.130765	5628	No	14	2	AAI-based (high-confidence)	0	100	5628	0.5202
NODE_3783_length_5628_cov_0.097305	5628	No	10	3	AAI-based (medium-confidence)	0	100	5628	0.3338
NODE_3785_length_5626_cov_0.104397	5626	No	16	1	AAI-based (medium-confidence)	0	100	5626	0.4214
NODE_3791_length_5618_cov_0.172133	5618	No	16	2	AAI-based (medium-confidence)	0	100	5618	0.3367
NODE_3795_length_5617_cov_0.147880	5617	No	3	1	AAI-based (medium-confidence)	0	100	5617	0.3198
NODE_3801_length_5611_cov_0.151669	5611	No	8	2	AAI-based (medium-confidence)	0	100	5611	0.3841
NODE_3804_length_5608_cov_0.091305	5608	No	5	2	AAI-based (high-confidence)	0	100	5608	0.3397
NODE_3807_length_5605_cov_0.090084	5605	No	15	2	AAI-based (high-confidence)	0	100	5605	0.3809
NODE_3814_length_5593_cov_0.063888	5593	No	6	3	AAI-based (high-confidence)	0	99.9642	5591	0.4983
NODE_3815_length_5591_cov_0.113256	5591	No	4	2	AAI-based (medium-confidence)	0	98.3008	5496	0.4486
NODE_3819_length_5587_cov_0.135569	5587	No	3	1	AAI-based (high-confidence)	0	100	5587	0.2673
NODE_3821_length_5586_cov_0.198834	5586	No	7	2	AAI-based (high-confidence)	0	100	5586	0.3853
NODE_3826_length_5579_cov_0.117518	5579	No	9	5	AAI-based (high-confidence)	0	100	5579	0.3749
NODE_3832_length_5574_cov_0.086941	5574	No	8	3	AAI-based (medium-confidence)	0	100	5574	0.3235
NODE_3835_length_5571_cov_0.194810	5571	No	4	1	AAI-based (medium-confidence)	0	100	5571	0.3626
NODE_3839_length_5569_cov_0.063985	5569	No	4	1	AAI-based (high-confidence)	0	100	5569	0.4774
NODE_3840_length_5567_cov_0.128749	5567	No	10	5	AAI-based (medium-confidence)	0	100	5567	0.382
NODE_3849_length_5554_cov_0.139505	5554	No	15	4	AAI-based (high-confidence)	0	100	5554	0.3572
NODE_3862_length_5538_cov_0.182203	5538	No	6	5	AAI-based (high-confidence)	0	100	5538	0.3784
NODE_3870_length_5529_cov_0.151934	5529	No	10	3	AAI-based (high-confidence)	0	100	5529	0.3949
NODE_3874_length_5528_cov_0.113649	5528	No	9	3	AAI-based (high-confidence)	0	100	5528	0.3609
NODE_3876_length_5526_cov_0.116270	5526	No	8	1	AAI-based (high-confidence)	0	100	5526	0.357
NODE_3893_length_5514_cov_0.093813	5514	No	5	4	AAI-based (high-confidence)	0	100	5514	0.401
NODE_3901_length_5506_cov_0.101720	5506	No	16	2	AAI-based (high-confidence)	0	100	5506	0.3404
NODE_3903_length_5504_cov_0.140796	5504	No	12	9	AAI-based (high-confidence)	0	100	5504	0.4247
NODE_3904_length_5504_cov_0.082516	5504	No	4	2	AAI-based (high-confidence)	0	100	5504	0.3364
NODE_3906_length_5502_cov_0.077920	5502	No	13	1	AAI-based (high-confidence)	0	100	5502	0.5107
NODE_3912_length_5496_cov_0.088753	5496	No	5	3	AAI-based (medium-confidence)	0	100	5496	0.401
NODE_3920_length_5485_cov_0.149647	5485	No	3	2	AAI-based (medium-confidence)	0	100	5485	0.3068
NODE_3922_length_5483_cov_0.960996	5483	No	9	6	AAI-based (high-confidence)	0	100	5483	0.39
NODE_3933_length_5475_cov_0.105469	5475	No	10	4	AAI-based (high-confidence)	0	100	5475	0.382
NODE_3934_length_5474_cov_0.158326	5474	No	10	2	AAI-based (high-confidence)	0	100	5474	0.3148
NODE_3942_length_5462_cov_0.091180	5462	No	6	2	AAI-based (medium-confidence)	0	100	5462	0.347
NODE_3943_length_5461_cov_0.107982	5461	No	10	4	AAI-based (medium-confidence)	0	100	5461	0.375
NODE_3944_length_5457_cov_1.381299	5457	No	6	1	AAI-based (medium-confidence)	0	100	5457	0.3186
NODE_3946_length_5457_cov_0.087533	5457	No	12	3	AAI-based (high-confidence)	0	100	5457	0.363
NODE_3948_length_5456_cov_0.131977	5456	No	7	6	AAI-based (medium-confidence)	0	99.7984	5445	0.4135
NODE_3951_length_5454_cov_0.108123	5454	No	5	1	AAI-based (high-confidence)	0	100	5454	0.2967
NODE_3954_length_5454_cov_0.084220	5454	No	11	3	AAI-based (high-confidence)	0	100	5454	0.5436
NODE_3956_length_5451_cov_0.157511	5451	No	7	4	AAI-based (high-confidence)	0	100	5451	0.3621
NODE_3965_length_5442_cov_0.436272	5442	No	15	3	AAI-based (high-confidence)	0	100	5442	0.2986
NODE_3968_length_5439_cov_0.273783	5439	No	12	5	AAI-based (high-confidence)	0	100	5439	0.3282
NODE_3971_length_5436_cov_0.092936	5436	No	9	3	AAI-based (medium-confidence)	0	100	5436	0.3533
NODE_3973_length_5434_cov_0.164574	5434	No	8	2	AAI-based (high-confidence)	0	100	5434	0.3588
NODE_3978_length_5432_cov_0.170073	5432	No	6	4	AAI-based (medium-confidence)	0	100	5432	0.494
NODE_3982_length_5429_cov_0.129456	5429	No	5	1	AAI-based (high-confidence)	0	100	5429	0.3926
NODE_3984_length_5429_cov_0.107317	5429	No	7	2	AAI-based (medium-confidence)	0	100	5429	0.3077
NODE_3987_length_5426_cov_0.335649	5426	No	2	1	AAI-based (medium-confidence)	0	100	5426	0.4078
NODE_3988_length_5426_cov_0.094049	5426	No	14	4	AAI-based (medium-confidence)	0	100	5426	0.3414
NODE_3990_length_5424_cov_0.088263	5424	No	7	4	AAI-based (high-confidence)	0	100	5424	0.5549
NODE_3991_length_5424_cov_0.087700	5424	No	6	2	AAI-based (medium-confidence)	0	100	5424	0.3119
NODE_3992_length_5422_cov_0.093744	5422	No	12	2	AAI-based (high-confidence)	0	100	5422	0.3584
NODE_3993_length_5420_cov_0.142079	5420	No	7	3	AAI-based (medium-confidence)	0	100	5420	0.349
NODE_3996_length_5416_cov_0.128080	5416	No	4	1	AAI-based (high-confidence)	0	100	5416	0.3755
NODE_3997_length_5416_cov_0.082942	5416	No	14	4	AAI-based (high-confidence)	0	100	5416	0.3573
NODE_4003_length_5408_cov_0.582219	5408	No	7	3	AAI-based (medium-confidence)	0	100	5408	0.446
NODE_4006_length_5404_cov_0.100660	5404	No	12	4	AAI-based (medium-confidence)	0	100	5404	0.3697
NODE_4010_length_5397_cov_0.096640	5397	No	9	3	AAI-based (medium-confidence)	0	100	5397	0.5042
NODE_4011_length_5396_cov_0.088541	5396	No	4	3	AAI-based (medium-confidence)	0	99.8888	5390	0.3086
NODE_4014_length_5395_cov_0.577228	5395	No	6	3	AAI-based (high-confidence)	0	100	5395	0.3308
NODE_4015_length_5393_cov_0.350208	5393	No	17	1	AAI-based (high-confidence)	0	99.9444	5390	0.357
NODE_4018_length_5392_cov_0.488759	5392	No	6	2	AAI-based (high-confidence)	0	100	5392	0.3372
NODE_4025_length_5378_cov_0.132033	5378	No	3	2	AAI-based (high-confidence)	0	99.6467	5359	0.5126
NODE_4028_length_5374_cov_0.075450	5374	No	5	1	AAI-based (medium-confidence)	0	99.907	5369	0.3996
NODE_4029_length_5374_cov_0.073365	5374	No	6	4	AAI-based (high-confidence)	0	99.3115	5337	0.4214
NODE_4035_length_5368_cov_0.107041	5368	No	8	7	AAI-based (medium-confidence)	0	100	5368	0.3594
NODE_4040_length_5364_cov_0.074834	5364	No	9	1	AAI-based (high-confidence)	0	100	5364	0.4976
NODE_4045_length_5358_cov_0.124548	5358	No	12	5	AAI-based (high-confidence)	0	100	5358	0.3586
NODE_4048_length_5356_cov_0.614609	5356	No	12	1	AAI-based (medium-confidence)	0	100	5356	0.339
NODE_4051_length_5351_cov_0.162034	5351	No	5	3	AAI-based (high-confidence)	0	100	5351	0.386
NODE_4055_length_5348_cov_0.322157	5348	No	8	2	AAI-based (high-confidence)	0	100	5348	0.3924
NODE_4062_length_5341_cov_0.226631	5341	No	5	2	AAI-based (high-confidence)	0	100	5341	0.4618
NODE_4067_length_5337_cov_0.082474	5337	No	15	3	AAI-based (high-confidence)	0	100	5337	0.4067
NODE_4069_length_5336_cov_0.091846	5336	No	5	3	AAI-based (high-confidence)	0	100	5336	0.3573
NODE_4071_length_5335_cov_0.105806	5335	No	9	2	AAI-based (medium-confidence)	0	100	5335	0.2948
NODE_4078_length_5319_cov_0.306897	5319	No	5	2	AAI-based (medium-confidence)	0	100	5319	0.3265
NODE_4081_length_5315_cov_0.142063	5315	No	12	2	AAI-based (high-confidence)	0	100	5315	0.5133
NODE_4082_length_5315_cov_0.129985	5315	No	7	1	AAI-based (high-confidence)	0	100	5315	0.4196
NODE_4091_length_5310_cov_0.121858	5310	No	5	1	AAI-based (medium-confidence)	0	99.7363	5296	0.4006
NODE_4093_length_5309_cov_0.213436	5309	No	5	4	AAI-based (high-confidence)	0	100	5309	0.3294
NODE_4097_length_5305_cov_0.266423	5305	No	12	1	AAI-based (high-confidence)	0	100	5305	0.4052
NODE_4101_length_5303_cov_0.100500	5303	No	9	4	AAI-based (high-confidence)	0	100	5303	0.3153
NODE_4105_length_5298_cov_0.266590	5298	No	6	2	AAI-based (high-confidence)	0	100	5298	0.3452
NODE_4110_length_5291_cov_0.123844	5291	No	8	5	AAI-based (high-confidence)	0	99.7921	5280	0.3738
NODE_4113_length_5288_cov_0.112160	5288	No	8	4	AAI-based (high-confidence)	0	100	5288	0.5061
NODE_4115_length_5287_cov_0.153624	5287	No	12	6	AAI-based (high-confidence)	0	100	5287	0.3832
NODE_4116_length_5287_cov_0.132228	5287	No	5	1	AAI-based (high-confidence)	0	100	5287	0.3508
NODE_4117_length_5286_cov_0.058030	5286	No	13	1	AAI-based (medium-confidence)	0	100	5286	0.3485
NODE_4120_length_5283_cov_0.381752	5283	No	14	2	AAI-based (high-confidence)	0	100	5283	0.3179
NODE_4129_length_5269_cov_0.869439	5269	No	5	5	AAI-based (high-confidence)	0	100	5269	0.3539
NODE_4135_length_5264_cov_0.115779	5264	No	7	1	AAI-based (high-confidence)	0	100	5264	0.4883
NODE_4143_length_5259_cov_0.078295	5259	No	8	1	AAI-based (high-confidence)	0	100	5259	0.3181
NODE_4144_length_5258_cov_0.115720	5258	No	10	10	AAI-based (medium-confidence)	0	99.7908	5247	0.396
NODE_4146_length_5253_cov_0.224680	5253	No	8	3	AAI-based (high-confidence)	0	100	5253	0.3584
NODE_4155_length_5246_cov_0.086652	5246	No	12	4	AAI-based (high-confidence)	0	100	5246	0.4717
NODE_4160_length_5241_cov_0.083820	5241	No	6	4	AAI-based (high-confidence)	0	100	5241	0.4193
NODE_4166_length_5227_cov_0.174532	5227	No	9	1	AAI-based (high-confidence)	0	100	5227	0.3487
NODE_4167_length_5227_cov_0.053627	5227	No	6	1	AAI-based (high-confidence)	0	100	5227	0.3284
NODE_4170_length_5224_cov_0.730927	5224	No	9	3	AAI-based (medium-confidence)	0	100	5224	0.3253
NODE_4171_length_5222_cov_0.076127	5222	No	16	1	AAI-based (high-confidence)	0	100	5222	0.3406
NODE_4181_length_5214_cov_0.080352	5214	No	15	5	AAI-based (high-confidence)	0	100	5214	0.3369
NODE_4184_length_5211_cov_0.115219	5211	No	6	1	AAI-based (high-confidence)	0	100	5211	0.51
NODE_4189_length_5208_cov_0.088080	5208	No	11	2	AAI-based (high-confidence)	0	100	5208	0.3578
NODE_4190_length_5207_cov_0.158183	5207	No	8	3	AAI-based (high-confidence)	0	100	5207	0.3421
NODE_4191_length_5206_cov_0.100255	5206	No	6	6	AAI-based (medium-confidence)	0	99.9232	5202	0.4089
NODE_4200_length_5198_cov_0.088645	5198	No	5	2	AAI-based (high-confidence)	0	100	5198	0.515
NODE_4202_length_5197_cov_0.145940	5197	No	6	1	AAI-based (medium-confidence)	0	100	5197	0.6565
NODE_4207_length_5195_cov_0.329670	5195	No	5	1	AAI-based (high-confidence)	0	100	5195	0.3513
NODE_4208_length_5194_cov_0.107556	5194	No	7	3	AAI-based (high-confidence)	0	100	5194	0.3283
NODE_4209_length_5192_cov_0.253289	5192	No	3	2	AAI-based (high-confidence)	0	100	5192	0.34
NODE_4211_length_5191_cov_0.105656	5191	No	13	5	AAI-based (high-confidence)	0	100	5191	0.3618
NODE_4216_length_5186_cov_0.059367	5186	No	5	2	AAI-based (medium-confidence)	0	100	5186	0.3388
NODE_4219_length_5184_cov_0.152802	5184	No	9	1	AAI-based (high-confidence)	0	99.7299	5170	0.4533
NODE_4228_length_5177_cov_0.552777	5177	No	12	3	AAI-based (high-confidence)	0	100	5177	0.3939
NODE_4231_length_5176_cov_0.163482	5176	No	8	4	AAI-based (high-confidence)	0	100	5176	0.354
NODE_4236_length_5172_cov_0.115119	5172	No	6	3	AAI-based (high-confidence)	0	100	5172	0.3439
NODE_4243_length_5168_cov_0.095088	5168	No	8	4	AAI-based (high-confidence)	0	100	5168	0.5337
NODE_4244_length_5168_cov_0.087197	5168	No	6	4	AAI-based (high-confidence)	0	100	5168	0.4258
NODE_4247_length_5165_cov_0.093170	5165	No	11	6	AAI-based (high-confidence)	0	100	5165	0.3741
NODE_4252_length_5162_cov_0.111001	5162	No	11	1	AAI-based (medium-confidence)	0	100	5162	0.3628
NODE_4253_length_5162_cov_0.085325	5162	No	4	4	AAI-based (medium-confidence)	0	100	5162	0.5989
NODE_4254_length_5161_cov_0.139075	5161	No	10	6	AAI-based (high-confidence)	0	100	5161	0.3828
NODE_4258_length_5158_cov_0.381301	5158	No	8	4	AAI-based (high-confidence)	0	100	5158	0.3605
NODE_4262_length_5155_cov_0.176820	5155	No	9	1	AAI-based (medium-confidence)	0	100	5155	0.3344
NODE_4264_length_5152_cov_0.110232	5152	No	6	1	AAI-based (high-confidence)	0	100	5152	0.4407
NODE_4266_length_5151_cov_0.497823	5151	No	15	6	AAI-based (high-confidence)	0	100	5151	0.3311
NODE_4272_length_5146_cov_0.135130	5146	No	10	6	AAI-based (medium-confidence)	0	100	5146	0.409
NODE_4277_length_5143_cov_0.118755	5143	No	7	2	AAI-based (high-confidence)	0	100	5143	0.3416
NODE_4280_length_5141_cov_0.117017	5141	No	5	2	AAI-based (high-confidence)	0	100	5141	0.4647
NODE_4286_length_5134_cov_0.099702	5134	No	9	1	AAI-based (high-confidence)	0	100	5134	0.377
NODE_4292_length_5131_cov_0.087043	5131	No	6	4	AAI-based (high-confidence)	0	100	5131	0.6
NODE_4299_length_5129_cov_0.092644	5129	No	4	2	AAI-based (high-confidence)	0	100	5129	0.5097
NODE_4301_length_5128_cov_0.115729	5128	No	7	5	AAI-based (high-confidence)	0	100	5128	0.395
NODE_4304_length_5125_cov_0.215281	5125	No	5	4	AAI-based (high-confidence)	0	100	5125	0.3795
NODE_4309_length_5116_cov_0.968906	5116	No	12	3	AAI-based (high-confidence)	0	100	5116	0.5069
NODE_4313_length_5112_cov_0.110712	5112	No	10	3	AAI-based (high-confidence)	0	100	5112	0.3633
NODE_4316_length_5104_cov_0.092108	5104	No	5	1	AAI-based (high-confidence)	0	100	5104	0.6166
NODE_4321_length_5098_cov_0.159632	5098	No	6	3	AAI-based (high-confidence)	0	100	5098	0.3405
NODE_4330_length_5089_cov_0.124649	5089	No	8	5	AAI-based (high-confidence)	0	100	5089	0.4993
NODE_4334_length_5086_cov_0.337277	5086	No	5	1	AAI-based (high-confidence)	0	100	5086	0.4341
NODE_4335_length_5086_cov_0.063766	5086	No	9	4	AAI-based (high-confidence)	0	100	5086	0.3475
NODE_4347_length_5077_cov_0.074729	5077	No	14	2	AAI-based (medium-confidence)	0	100	5077	0.3099
NODE_4354_length_5074_cov_0.093668	5074	No	6	2	AAI-based (high-confidence)	0	100	5074	0.5723
NODE_4355_length_5073_cov_0.108967	5073	No	3	1	AAI-based (medium-confidence)	0	100	5073	0.5205
NODE_4361_length_5068_cov_0.123164	5068	No	2	1	AAI-based (high-confidence)	0	99.7435	5055	0.3234
NODE_4362_length_5068_cov_0.092171	5068	No	14	3	AAI-based (high-confidence)	0	99.6843	5052	0.5076
NODE_4373_length_5059_cov_0.279637	5059	No	17	2	AAI-based (high-confidence)	0	100	5059	0.3375
NODE_4378_length_5054_cov_0.167911	5054	No	18	2	AAI-based (high-confidence)	0	100	5054	0.3227
NODE_4379_length_5051_cov_0.229806	5051	No	4	1	AAI-based (medium-confidence)	0	100	5051	0.3752
NODE_4386_length_5049_cov_0.088687	5049	No	5	1	AAI-based (high-confidence)	0	100	5049	0.3344
NODE_4390_length_5047_cov_0.097413	5047	No	4	4	AAI-based (high-confidence)	0	100	5047	0.4027
NODE_4392_length_5044_cov_0.136906	5044	No	2	1	AAI-based (medium-confidence)	0	99.5242	5020	0.3226
NODE_4393_length_5044_cov_0.125784	5044	No	9	1	AAI-based (high-confidence)	0	100	5044	0.4158
NODE_4394_length_5043_cov_0.174960	5043	No	6	3	AAI-based (high-confidence)	0	100	5043	0.5889
NODE_4396_length_5040_cov_0.083586	5040	No	12	1	AAI-based (medium-confidence)	0	100	5040	0.3434
NODE_4397_length_5038_cov_0.095768	5038	No	3	2	AAI-based (medium-confidence)	0	100	5038	0.4919
NODE_4405_length_5032_cov_0.107845	5032	No	8	3	AAI-based (high-confidence)	0	100	5032	0.408
NODE_4408_length_5028_cov_0.100020	5028	No	8	4	AAI-based (medium-confidence)	0	100	5028	0.3356
NODE_4416_length_5022_cov_0.123908	5022	No	7	1	AAI-based (medium-confidence)	0	100	5022	0.4466
NODE_4421_length_5017_cov_0.105124	5017	No	5	4	AAI-based (high-confidence)	0	100	5017	0.3061
NODE_4432_length_5012_cov_0.059841	5012	No	12	2	AAI-based (high-confidence)	0	100	5012	0.2979
NODE_4436_length_5009_cov_0.093279	5009	No	7	3	AAI-based (high-confidence)	0	100	5009	0.3145
NODE_4437_length_5008_cov_0.137910	5008	No	7	1	AAI-based (high-confidence)	0	99.9201	5004	0.3291
NODE_4439_length_5007_cov_0.162388	5007	No	7	2	AAI-based (high-confidence)	0	100	5007	0.3546
NODE_4440_length_5007_cov_0.142217	5007	No	12	7	AAI-based (high-confidence)	0	100	5007	0.4488
NODE_4441_length_5007_cov_0.119193	5007	No	9	2	AAI-based (high-confidence)	0	100	5007	0.3071
NODE_4444_length_5005_cov_0.082756	5005	No	7	2	AAI-based (high-confidence)	0	100	5005	0.3345
NODE_4450_length_5000_cov_0.096307	5000	No	4	1	AAI-based (high-confidence)	0	100	5000	0.4898
NODE_4458_length_4994_cov_0.394893	4994	No	5	1	AAI-based (medium-confidence)	0	100	4994	0.3416
NODE_4459_length_4994_cov_0.069254	4994	No	9	5	AAI-based (high-confidence)	0	100	4994	0.465
NODE_4463_length_4992_cov_0.083180	4992	No	12	3	AAI-based (high-confidence)	0	100	4992	0.5595
NODE_4464_length_4990_cov_0.176651	4990	No	9	3	AAI-based (high-confidence)	0	100	4990	0.3277
NODE_4465_length_4990_cov_0.088530	4990	No	9	4	AAI-based (high-confidence)	0	100	4990	0.4479
NODE_4471_length_4984_cov_0.173797	4984	No	11	2	AAI-based (high-confidence)	0	100	4984	0.3575
NODE_4480_length_4980_cov_0.098341	4980	No	9	5	AAI-based (high-confidence)	0	100	4980	0.3656
NODE_4485_length_4974_cov_0.083692	4974	No	11	1	AAI-based (medium-confidence)	0	100	4974	0.4773
NODE_4486_length_4973_cov_0.196348	4973	No	14	1	AAI-based (high-confidence)	0	100	4973	0.2917
NODE_4490_length_4970_cov_0.191952	4970	No	7	2	AAI-based (high-confidence)	0	100	4970	0.4743
NODE_4498_length_4963_cov_0.154194	4963	No	5	2	AAI-based (high-confidence)	0	100	4963	0.3791
NODE_4499_length_4961_cov_0.075689	4961	No	8	2	AAI-based (high-confidence)	0	100	4961	0.4894
NODE_4501_length_4960_cov_0.074059	4960	No	13	4	AAI-based (high-confidence)	0	99.9395	4957	0.6016
NODE_4504_length_4958_cov_0.166907	4958	No	6	1	AAI-based (high-confidence)	0	100	4958	0.3651
NODE_4506_length_4957_cov_0.065047	4957	No	10	3	AAI-based (medium-confidence)	0	100	4957	0.4459
NODE_4510_length_4955_cov_0.093904	4955	No	12	2	AAI-based (high-confidence)	0	100	4955	0.3483
NODE_4514_length_4953_cov_0.127936	4953	No	5	3	AAI-based (high-confidence)	0	100	4953	0.3277
NODE_4519_length_4950_cov_0.071944	4950	No	6	4	AAI-based (medium-confidence)	0	100	4950	0.4106
NODE_4521_length_4948_cov_0.097546	4948	No	5	1	AAI-based (high-confidence)	0	100	4948	0.3834
NODE_4524_length_4947_cov_0.116543	4947	No	5	1	AAI-based (medium-confidence)	0	100	4947	0.3684
NODE_4526_length_4946_cov_0.074479	4946	No	9	1	AAI-based (medium-confidence)	0	100	4946	0.5794
NODE_4529_length_4942_cov_0.154450	4942	No	7	5	AAI-based (high-confidence)	0	99.5751	4921	0.4174
NODE_4534_length_4938_cov_0.114073	4938	No	17	1	AAI-based (medium-confidence)	0	100	4938	0.4484
NODE_4537_length_4937_cov_0.168871	4937	No	12	1	AAI-based (high-confidence)	0	100	4937	0.3356
NODE_4557_length_4920_cov_0.060153	4920	No	15	2	AAI-based (high-confidence)	0	100	4920	0.4385
NODE_4559_length_4919_cov_0.091701	4919	No	8	1	AAI-based (medium-confidence)	0	99.8374	4911	0.3599
NODE_4569_length_4911_cov_0.407315	4911	No	5	3	AAI-based (high-confidence)	0	100	4911	0.3371
NODE_4574_length_4909_cov_0.127235	4909	No	4	1	AAI-based (medium-confidence)	0	100	4909	0.4955
NODE_4575_length_4909_cov_0.101663	4909	No	5	1	AAI-based (high-confidence)	0	100	4909	0.3567
NODE_4585_length_4900_cov_0.099146	4900	No	9	3	AAI-based (high-confidence)	0	100	4900	0.5407
NODE_4588_length_4896_cov_0.112362	4896	No	8	3	AAI-based (high-confidence)	0	100	4896	0.3463
NODE_4589_length_4895_cov_0.928482	4895	No	5	3	AAI-based (high-confidence)	0	99.8979	4890	0.4835
NODE_4590_length_4894_cov_0.200417	4894	No	16	1	AAI-based (high-confidence)	0	100	4894	0.3265
NODE_4600_length_4885_cov_0.284998	4885	No	9	3	AAI-based (high-confidence)	0	100	4885	0.3759
NODE_4601_length_4885_cov_0.114501	4885	No	9	4	AAI-based (high-confidence)	0	100	4885	0.3002
NODE_4602_length_4885_cov_0.094860	4885	No	11	3	AAI-based (medium-confidence)	0	100	4885	0.3557
NODE_4608_length_4881_cov_0.100586	4881	No	5	3	AAI-based (high-confidence)	0	100	4881	0.4048
NODE_4613_length_4878_cov_0.080770	4878	No	2	1	AAI-based (high-confidence)	0	100	4878	0.3319
NODE_4614_length_4877_cov_0.114064	4877	No	11	2	AAI-based (high-confidence)	0	100	4877	0.4003
NODE_4619_length_4873_cov_0.114788	4873	No	10	3	AAI-based (high-confidence)	0	100	4873	0.3763
NODE_4624_length_4872_cov_0.087995	4872	No	15	1	AAI-based (medium-confidence)	0	100	4872	0.3183
NODE_4627_length_4871_cov_0.225272	4871	No	7	4	AAI-based (high-confidence)	0	100	4871	0.3404
NODE_4628_length_4870_cov_0.071683	4870	No	9	3	AAI-based (high-confidence)	0	100	4870	0.4072
NODE_4630_length_4867_cov_0.085780	4867	No	4	2	AAI-based (high-confidence)	0	100	4867	0.4151
NODE_4631_length_4866_cov_0.281938	4866	No	7	2	AAI-based (medium-confidence)	0	100	4866	0.4279
NODE_4632_length_4866_cov_0.152926	4866	No	7	5	AAI-based (high-confidence)	0	100	4866	0.3665
NODE_4634_length_4866_cov_0.081812	4866	No	4	1	AAI-based (medium-confidence)	0	100	4866	0.4095
NODE_4635_length_4864_cov_0.191396	4864	No	7	1	AAI-based (high-confidence)	0	100	4864	0.3607
NODE_4638_length_4863_cov_0.069060	4863	No	6	1	AAI-based (medium-confidence)	0	100	4863	0.5574
NODE_4641_length_4861_cov_0.126837	4861	No	8	1	AAI-based (medium-confidence)	0	99.9383	4858	0.3597
NODE_4646_length_4858_cov_1.149191	4858	No	7	5	AAI-based (high-confidence)	0	100	4858	0.37
NODE_4648_length_4856_cov_0.189405	4856	No	5	1	AAI-based (high-confidence)	0	100	4856	0.3502
NODE_4649_length_4856_cov_0.151566	4856	No	7	1	AAI-based (high-confidence)	0	100	4856	0.3689
NODE_4652_length_4855_cov_0.085366	4855	No	5	3	AAI-based (high-confidence)	0	100	4855	0.3653
NODE_4655_length_4853_cov_0.042911	4853	No	8	3	AAI-based (high-confidence)	0	100	4853	0.4006
NODE_4656_length_4851_cov_0.151305	4851	No	4	4	AAI-based (high-confidence)	0	100	4851	0.3683
NODE_4660_length_4849_cov_0.232842	4849	No	4	3	AAI-based (high-confidence)	0	100	4849	0.3685
NODE_4665_length_4846_cov_0.086792	4846	No	2	2	AAI-based (high-confidence)	0	100	4846	0.2992
NODE_4666_length_4845_cov_0.097345	4845	No	11	4	AAI-based (high-confidence)	0	100	4845	0.4751
NODE_4669_length_4843_cov_0.099916	4843	No	12	1	AAI-based (medium-confidence)	0	100	4843	0.4457
NODE_4673_length_4841_cov_0.088781	4841	No	5	5	AAI-based (high-confidence)	0	100	4841	0.461
NODE_4675_length_4837_cov_0.105952	4837	No	14	1	AAI-based (high-confidence)	0	100	4837	0.3772
NODE_4683_length_4832_cov_0.069089	4832	No	7	5	AAI-based (high-confidence)	0	99.8344	4824	0.4936
NODE_4687_length_4828_cov_0.108691	4828	No	14	5	AAI-based (high-confidence)	0	100	4828	0.3097
NODE_4706_length_4813_cov_0.173738	4813	No	4	2	AAI-based (medium-confidence)	0	100	4813	0.4367
NODE_4707_length_4813_cov_0.126008	4813	No	5	1	AAI-based (high-confidence)	0	100	4813	0.3541
NODE_4709_length_4812_cov_0.139402	4812	No	4	3	AAI-based (high-confidence)	0	100	4812	0.3707
NODE_4713_length_4809_cov_0.261783	4809	No	11	1	AAI-based (high-confidence)	0	100	4809	0.3446
NODE_4717_length_4806_cov_0.096027	4806	No	6	2	AAI-based (medium-confidence)	0	99.8335	4798	0.3503
NODE_4718_length_4804_cov_0.151328	4804	No	11	4	AAI-based (high-confidence)	0	99.9792	4803	0.3742
NODE_4722_length_4803_cov_0.090774	4803	No	2	1	AAI-based (medium-confidence)	0	100	4803	0.526
NODE_4728_length_4793_cov_0.186834	4793	No	5	3	AAI-based (high-confidence)	0	100	4793	0.3894
NODE_4730_length_4793_cov_0.078824	4793	No	3	2	AAI-based (medium-confidence)	0	100	4793	0.4449
NODE_4734_length_4789_cov_0.100213	4789	No	5	1	AAI-based (high-confidence)	0	100	4789	0.4554
NODE_4736_length_4787_cov_0.130973	4787	No	5	1	AAI-based (medium-confidence)	0	99.7911	4777	0.3101
NODE_4737_length_4787_cov_0.110708	4787	No	5	3	AAI-based (high-confidence)	0	99.5822	4767	0.3952
NODE_4748_length_4781_cov_0.091414	4781	No	8	5	AAI-based (high-confidence)	0	100	4781	0.4798
NODE_4758_length_4775_cov_0.089607	4775	No	7	2	AAI-based (high-confidence)	0	100	4775	0.3481
NODE_4761_length_4774_cov_0.083209	4774	No	3	1	AAI-based (high-confidence)	0	100	4774	0.344
NODE_4765_length_4768_cov_0.085457	4768	No	5	1	AAI-based (high-confidence)	0	100	4768	0.3478
NODE_4768_length_4766_cov_0.161988	4766	No	15	2	AAI-based (high-confidence)	0	100	4766	0.3365
NODE_4772_length_4764_cov_0.103537	4764	No	8	2	AAI-based (high-confidence)	0	100	4764	0.3251
NODE_4774_length_4763_cov_0.086192	4763	No	6	2	AAI-based (high-confidence)	0	100	4763	0.3164
NODE_4775_length_4763_cov_0.075686	4763	No	11	1	AAI-based (medium-confidence)	0	100	4763	0.3583
NODE_4776_length_4762_cov_0.128673	4762	No	12	2	AAI-based (medium-confidence)	0	100	4762	0.4709
NODE_4778_length_4761_cov_0.092450	4761	No	7	3	AAI-based (high-confidence)	0	100	4761	0.3776
NODE_4780_length_4760_cov_0.103411	4760	No	7	3	AAI-based (high-confidence)	0	100	4760	0.3603
NODE_4781_length_4760_cov_0.081313	4760	No	6	2	AAI-based (high-confidence)	0	100	4760	0.5967
NODE_4789_length_4754_cov_0.217186	4754	No	4	3	AAI-based (medium-confidence)	0	100	4754	0.4831
NODE_4794_length_4752_cov_0.096282	4752	No	6	2	AAI-based (high-confidence)	0	100	4752	0.4014
NODE_4796_length_4751_cov_0.119304	4751	No	10	4	AAI-based (high-confidence)	0	99.9158	4747	0.3496
NODE_4804_length_4747_cov_0.079389	4747	No	9	4	AAI-based (medium-confidence)	0	100	4747	0.423
NODE_4805_length_4742_cov_0.079474	4742	No	4	1	AAI-based (high-confidence)	0	100	4742	0.4002
NODE_4808_length_4738_cov_0.073076	4738	No	7	2	AAI-based (high-confidence)	0	100	4738	0.5809
NODE_4812_length_4735_cov_0.701682	4735	No	8	4	AAI-based (high-confidence)	0	100	4735	0.351
NODE_4813_length_4735_cov_0.117990	4735	No	1	1	AAI-based (high-confidence)	0	99.7254	4722	0.3557
NODE_4817_length_4734_cov_0.093851	4734	No	7	6	AAI-based (high-confidence)	0	100	4734	0.4541
NODE_4826_length_4724_cov_0.096216	4724	No	4	4	AAI-based (high-confidence)	0	100	4724	0.326
NODE_4830_length_4720_cov_0.080069	4720	No	6	4	AAI-based (medium-confidence)	0	100	4720	0.3822
NODE_4834_length_4717_cov_0.074058	4717	No	8	4	AAI-based (high-confidence)	0	100	4717	0.4324
NODE_4840_length_4711_cov_0.218994	4711	No	5	2	AAI-based (high-confidence)	0	100	4711	0.3977
NODE_4848_length_4705_cov_0.098784	4705	No	2	1	AAI-based (high-confidence)	0	99.6599	4689	0.3189
NODE_4853_length_4700_cov_0.194306	4700	No	12	2	AAI-based (high-confidence)	0	100	4700	0.4162
NODE_4865_length_4690_cov_0.098453	4690	No	9	2	AAI-based (medium-confidence)	0	100	4690	0.3839
NODE_4871_length_4689_cov_0.063617	4689	No	4	2	AAI-based (medium-confidence)	0	100	4689	0.4218
NODE_4878_length_4682_cov_0.072878	4682	No	5	4	AAI-based (medium-confidence)	0	100	4682	0.5543
NODE_4889_length_4676_cov_0.087612	4676	No	9	3	AAI-based (high-confidence)	0	100	4676	0.4833
NODE_4896_length_4672_cov_0.102777	4672	No	8	2	AAI-based (high-confidence)	0	100	4672	0.4941
NODE_4900_length_4670_cov_0.145920	4670	No	9	4	AAI-based (high-confidence)	0	100	4670	0.4268
NODE_4902_length_4669_cov_0.389716	4669	No	2	2	AAI-based (high-confidence)	0	100	4669	0.3914
NODE_4904_length_4668_cov_0.093675	4668	No	5	4	AAI-based (high-confidence)	0	100	4668	0.3726
NODE_4906_length_4667_cov_0.301664	4667	No	4	3	AAI-based (medium-confidence)	0	100	4667	0.4044
NODE_4907_length_4666_cov_0.063061	4666	No	10	3	AAI-based (high-confidence)	0	100	4666	0.3679
NODE_4909_length_4665_cov_0.080596	4665	No	9	3	AAI-based (high-confidence)	0	99.7856	4655	0.6076
NODE_4910_length_4665_cov_0.055848	4665	No	8	1	AAI-based (high-confidence)	0	100	4665	0.4429
NODE_4913_length_4663_cov_0.165863	4663	No	5	1	AAI-based (medium-confidence)	0	100	4663	0.3037
NODE_4916_length_4663_cov_0.089176	4663	No	13	2	AAI-based (medium-confidence)	0	100	4663	0.455
NODE_4927_length_4654_cov_0.077497	4654	No	7	1	AAI-based (medium-confidence)	0	100	4654	0.4754
NODE_4928_length_4653_cov_0.091348	4653	No	12	2	AAI-based (high-confidence)	0	100	4653	0.3472
NODE_4933_length_4650_cov_0.594595	4650	No	6	3	AAI-based (medium-confidence)	0	100	4650	0.3586
NODE_4937_length_4649_cov_0.096484	4649	No	3	2	AAI-based (high-confidence)	0	100	4649	0.3684
NODE_4947_length_4643_cov_0.089569	4643	No	4	1	AAI-based (medium-confidence)	0	100	4643	0.3445
NODE_4948_length_4643_cov_0.087808	4643	No	6	3	AAI-based (high-confidence)	0	100	4643	0.3845
NODE_4956_length_4638_cov_0.189028	4638	No	5	4	AAI-based (high-confidence)	0	100	4638	0.3679
NODE_4967_length_4633_cov_0.094618	4633	No	13	1	AAI-based (high-confidence)	0	100	4633	0.3715
NODE_4970_length_4632_cov_0.058019	4632	No	5	1	AAI-based (high-confidence)	0	100	4632	0.3992
NODE_4974_length_4630_cov_0.158243	4630	No	10	1	AAI-based (high-confidence)	0	100	4630	0.3547
NODE_4980_length_4625_cov_0.068714	4625	No	5	4	AAI-based (high-confidence)	0	100	4625	0.3316
NODE_4991_length_4618_cov_0.137641	4618	No	10	3	AAI-based (high-confidence)	0	100	4618	0.3535
NODE_4992_length_4618_cov_0.110201	4618	No	3	1	AAI-based (medium-confidence)	0	99.7401	4606	0.4705
NODE_4993_length_4617_cov_0.121735	4617	No	2	1	AAI-based (medium-confidence)	0	100	4617	0.5517
NODE_4994_length_4617_cov_0.092961	4617	No	3	2	AAI-based (high-confidence)	0	100	4617	0.4074
NODE_4996_length_4615_cov_0.205049	4615	No	7	3	AAI-based (medium-confidence)	0	100	4615	0.3653
NODE_4997_length_4615_cov_0.065323	4615	No	11	1	AAI-based (high-confidence)	0	100	4615	0.4938
NODE_5000_length_4612_cov_0.073787	4612	No	6	1	AAI-based (medium-confidence)	0	100	4612	0.3126
NODE_5005_length_4609_cov_0.085366	4609	No	7	1	AAI-based (high-confidence)	0	100	4609	0.5544
NODE_5007_length_4605_cov_0.140701	4605	No	11	2	AAI-based (high-confidence)	0	100	4605	0.5013
NODE_5008_length_4604_cov_0.157825	4604	No	3	1	AAI-based (high-confidence)	0	100	4604	0.3029
NODE_5011_length_4602_cov_0.089496	4602	No	7	4	AAI-based (high-confidence)	0	100	4602	0.3859
NODE_5014_length_4600_cov_0.436792	4600	No	8	2	AAI-based (medium-confidence)	0	100	4600	0.3521
NODE_5022_length_4596_cov_0.139426	4596	No	8	3	AAI-based (high-confidence)	0	100	4596	0.4151
NODE_5023_length_4596_cov_0.061597	4596	No	7	1	AAI-based (high-confidence)	0	100	4596	0.5048
NODE_5025_length_4594_cov_0.140601	4594	No	4	1	AAI-based (medium-confidence)	0	100	4594	0.482
NODE_5027_length_4594_cov_0.076085	4594	No	9	4	AAI-based (medium-confidence)	0	100	4594	0.4112
NODE_5028_length_4593_cov_0.107699	4593	No	5	1	AAI-based (high-confidence)	0	100	4593	0.3333
NODE_5031_length_4590_cov_0.608328	4590	No	7	2	AAI-based (high-confidence)	0	100	4590	0.4112
NODE_5032_length_4590_cov_0.326876	4590	No	16	1	AAI-based (high-confidence)	0	100	4590	0.277
NODE_5033_length_4589_cov_0.143207	4589	No	1	1	AAI-based (medium-confidence)	0	100	4589	0.3271
NODE_5035_length_4589_cov_0.074165	4589	No	5	2	AAI-based (medium-confidence)	0	99.6078	4571	0.3403
NODE_5036_length_4588_cov_0.339942	4588	No	4	1	AAI-based (high-confidence)	0	100	4588	0.3622
NODE_5042_length_4586_cov_0.074437	4586	No	2	1	AAI-based (high-confidence)	0	100	4586	0.3438
NODE_5051_length_4578_cov_0.234651	4578	No	6	1	AAI-based (medium-confidence)	0	100	4578	0.3489
NODE_5056_length_4576_cov_0.349564	4576	No	9	5	AAI-based (medium-confidence)	0	100	4576	0.3212
NODE_5058_length_4574_cov_0.171397	4574	No	7	3	AAI-based (high-confidence)	0	100	4574	0.3435
NODE_5064_length_4569_cov_0.105593	4569	No	5	2	AAI-based (medium-confidence)	0	100	4569	0.3546
NODE_5066_length_4568_cov_0.081002	4568	No	11	2	AAI-based (high-confidence)	0	100	4568	0.338
NODE_5067_length_4566_cov_0.168570	4566	No	5	2	AAI-based (high-confidence)	0	99.9124	4562	0.3467
NODE_5079_length_4556_cov_0.111510	4556	No	12	3	AAI-based (high-confidence)	0	100	4556	0.3258
NODE_5081_length_4554_cov_0.120539	4554	No	8	3	AAI-based (medium-confidence)	0	100	4554	0.3625
NODE_5090_length_4540_cov_0.068228	4540	No	7	4	AAI-based (medium-confidence)	0	100	4540	0.5326
NODE_5093_length_4538_cov_0.533679	4538	No	4	1	AAI-based (medium-confidence)	0	100	4538	0.5055
NODE_5096_length_4537_cov_0.085849	4537	No	7	1	AAI-based (high-confidence)	0	100	4537	0.3466
NODE_5100_length_4536_cov_0.128916	4536	No	8	6	AAI-based (high-confidence)	0	100	4536	0.3554
NODE_5106_length_4532_cov_0.099707	4532	No	7	5	AAI-based (high-confidence)	0	100	4532	0.3683
NODE_5108_length_4531_cov_0.089125	4531	No	8	4	AAI-based (high-confidence)	0	100	4531	0.4297
NODE_5111_length_4527_cov_0.348916	4527	No	8	2	AAI-based (high-confidence)	0	100	4527	0.3534
NODE_5115_length_4526_cov_0.096679	4526	No	9	4	AAI-based (high-confidence)	0	100	4526	0.3539
NODE_5116_length_4526_cov_0.085385	4526	No	10	1	AAI-based (medium-confidence)	0	100	4526	0.3584
NODE_5117_length_4525_cov_0.418888	4525	No	8	5	AAI-based (high-confidence)	0	100	4525	0.3506
NODE_5118_length_4525_cov_0.206733	4525	No	5	3	AAI-based (high-confidence)	0	100	4525	0.3265
NODE_5122_length_4523_cov_0.084991	4523	No	10	5	AAI-based (high-confidence)	0	100	4523	0.3482
NODE_5125_length_4522_cov_0.071897	4522	No	12	3	AAI-based (high-confidence)	0	100	4522	0.3485
NODE_5127_length_4521_cov_0.084351	4521	No	5	1	AAI-based (medium-confidence)	0	100	4521	0.3172
NODE_5128_length_4520_cov_0.097942	4520	No	7	1	AAI-based (high-confidence)	0	100	4520	0.5026
NODE_5129_length_4520_cov_0.068084	4520	No	12	2	AAI-based (high-confidence)	0	100	4520	0.4134
NODE_5130_length_4519_cov_0.081222	4519	No	9	5	AAI-based (high-confidence)	0	100	4519	0.4019
NODE_5131_length_4518_cov_0.091423	4518	No	9	1	AAI-based (high-confidence)	0	100	4518	0.6318
NODE_5135_length_4515_cov_0.130208	4515	No	7	1	AAI-based (medium-confidence)	0	99.7785	4505	0.4363
NODE_5138_length_4515_cov_0.095562	4515	No	4	1	AAI-based (high-confidence)	0	100	4515	0.4438
NODE_5139_length_4514_cov_0.155832	4514	No	12	3	AAI-based (high-confidence)	0	100	4514	0.3174
NODE_5144_length_4511_cov_0.103581	4511	No	7	5	AAI-based (high-confidence)	0	100	4511	0.3923
NODE_5147_length_4508_cov_0.095487	4508	No	5	1	AAI-based (high-confidence)	0	100	4508	0.2975
NODE_5149_length_4506_cov_0.124348	4506	No	6	2	AAI-based (high-confidence)	0	100	4506	0.3371
NODE_5150_length_4506_cov_0.083957	4506	No	3	1	AAI-based (medium-confidence)	0	100	4506	0.2536
NODE_5154_length_4505_cov_0.074217	4505	No	10	1	AAI-based (high-confidence)	0	100	4505	0.5187
NODE_5155_length_4504_cov_0.114642	4504	No	6	5	AAI-based (high-confidence)	0	100	4504	0.3997
NODE_5156_length_4504_cov_0.107378	4504	No	4	3	AAI-based (high-confidence)	0	100	4504	0.354
NODE_5163_length_4501_cov_0.046115	4501	No	4	1	AAI-based (high-confidence)	0	100	4501	0.4313
NODE_5167_length_4498_cov_0.102296	4498	No	9	2	AAI-based (high-confidence)	0	100	4498	0.3695
NODE_5174_length_4491_cov_0.208561	4491	No	13	4	AAI-based (high-confidence)	0	100	4491	0.3021
NODE_5180_length_4489_cov_0.107745	4489	No	13	2	AAI-based (high-confidence)	0	100	4489	0.3327
NODE_5194_length_4482_cov_0.091718	4482	No	7	2	AAI-based (medium-confidence)	0	100	4482	0.338
NODE_5201_length_4477_cov_0.323892	4477	No	9	2	AAI-based (medium-confidence)	0	100	4477	0.393
NODE_5202_length_4477_cov_0.154637	4477	No	10	4	AAI-based (high-confidence)	0	100	4477	0.3337
NODE_5205_length_4473_cov_0.133973	4473	No	8	1	AAI-based (high-confidence)	0	99.9553	4471	0.3811
NODE_5206_length_4473_cov_0.124600	4473	No	9	2	AAI-based (high-confidence)	0	99.9329	4470	0.3219
NODE_5209_length_4471_cov_0.125114	4471	No	5	3	AAI-based (medium-confidence)	0	100	4471	0.364
NODE_5213_length_4469_cov_0.110755	4469	No	5	4	AAI-based (high-confidence)	0	100	4469	0.344
NODE_5216_length_4469_cov_0.079176	4469	No	6	2	AAI-based (high-confidence)	0	100	4469	0.3266
NODE_5224_length_4463_cov_0.221357	4463	No	7	1	AAI-based (high-confidence)	0	100	4463	0.3259
NODE_5231_length_4457_cov_0.121845	4457	No	6	5	AAI-based (medium-confidence)	0	100	4457	0.3827
NODE_5235_length_4456_cov_0.065871	4456	No	4	4	AAI-based (medium-confidence)	0	100	4456	0.4981
NODE_5239_length_4454_cov_0.202296	4454	No	8	5	AAI-based (high-confidence)	0	100	4454	0.3313
NODE_5251_length_4441_cov_0.391985	4441	No	13	1	AAI-based (high-confidence)	0	100	4441	0.3449
NODE_5252_length_4441_cov_0.113082	4441	No	13	1	AAI-based (medium-confidence)	0	100	4441	0.4082
NODE_5255_length_4437_cov_0.105118	4437	No	7	3	AAI-based (medium-confidence)	0	100	4437	0.304
NODE_5263_length_4432_cov_0.097623	4432	No	7	3	AAI-based (medium-confidence)	0	100	4432	0.4109
NODE_5278_length_4424_cov_0.191908	4424	No	10	3	AAI-based (high-confidence)	0	100	4424	0.4198
NODE_5285_length_4419_cov_3.583565	4419	No	7	1	AAI-based (medium-confidence)	0	100	4419	0.3802
NODE_5286_length_4419_cov_0.085417	4419	No	5	1	AAI-based (medium-confidence)	0	100	4419	0.3319
NODE_5288_length_4417_cov_0.160259	4417	No	6	1	AAI-based (high-confidence)	0	100	4417	0.446
NODE_5291_length_4415_cov_0.085264	4415	No	5	2	AAI-based (high-confidence)	0	100	4415	0.5187
NODE_5292_length_4414_cov_0.155736	4414	No	6	2	AAI-based (high-confidence)	0	100	4414	0.3544
NODE_5306_length_4404_cov_0.073868	4404	No	6	5	AAI-based (high-confidence)	0	100	4404	0.5469
NODE_5307_length_4403_cov_0.112221	4403	No	4	3	AAI-based (medium-confidence)	0	100	4403	0.3425
NODE_5315_length_4399_cov_0.086047	4399	No	10	3	AAI-based (medium-confidence)	0	100	4399	0.3762
NODE_5324_length_4396_cov_0.070514	4396	No	6	4	AAI-based (high-confidence)	0	100	4396	0.3715
NODE_5326_length_4393_cov_0.112017	4393	No	7	2	AAI-based (high-confidence)	0	100	4393	0.5326
NODE_5331_length_4393_cov_0.068002	4393	No	13	7	AAI-based (medium-confidence)	0	100	4393	0.3629
NODE_5334_length_4391_cov_0.301724	4391	No	8	1	AAI-based (medium-confidence)	0	100	4391	0.3391
NODE_5335_length_4391_cov_0.100652	4391	No	10	1	AAI-based (high-confidence)	0	100	4391	0.4524
NODE_5337_length_4390_cov_0.062456	4390	No	2	1	AAI-based (high-confidence)	0	100	4390	0.3955
NODE_5341_length_4386_cov_0.171682	4386	No	7	2	AAI-based (high-confidence)	0	100	4386	0.5222
NODE_5360_length_4380_cov_0.111423	4380	No	10	1	AAI-based (medium-confidence)	0	100	4380	0.315
NODE_5369_length_4371_cov_0.137172	4371	No	6	4	AAI-based (high-confidence)	0	100	4371	0.3664
NODE_5371_length_4369_cov_0.142155	4369	No	6	2	AAI-based (medium-confidence)	0	100	4369	0.3562
NODE_5376_length_4367_cov_0.131912	4367	No	8	1	AAI-based (high-confidence)	0	100	4367	0.374
NODE_5379_length_4367_cov_0.093955	4367	No	9	4	AAI-based (high-confidence)	0	100	4367	0.3676
NODE_5382_length_4365_cov_1.069151	4365	No	10	2	AAI-based (high-confidence)	0	100	4365	0.368
NODE_5390_length_4361_cov_0.117785	4361	No	6	4	AAI-based (high-confidence)	0	100	4361	0.4233
NODE_5391_length_4360_cov_0.275287	4360	No	11	5	AAI-based (high-confidence)	0	100	4360	0.347
NODE_5400_length_4355_cov_0.072133	4355	No	9	4	AAI-based (medium-confidence)	0	100	4355	0.3877
NODE_5402_length_4352_cov_0.091700	4352	No	7	1	AAI-based (medium-confidence)	0	100	4352	0.385
NODE_5403_length_4352_cov_0.060663	4352	No	2	1	AAI-based (high-confidence)	0	100	4352	0.3624
NODE_5405_length_4351_cov_0.079727	4351	No	14	6	AAI-based (medium-confidence)	0	100	4351	0.3917
NODE_5406_length_4349_cov_0.700235	4349	No	3	2	AAI-based (high-confidence)	0	100	4349	0.358
NODE_5414_length_4347_cov_0.101460	4347	No	5	1	AAI-based (medium-confidence)	0	100	4347	0.3718
NODE_5416_length_4346_cov_0.099835	4346	No	7	5	AAI-based (high-confidence)	0	100	4346	0.5936
NODE_5419_length_4346_cov_0.075583	4346	No	7	4	AAI-based (high-confidence)	0	100	4346	0.4188
NODE_5435_length_4336_cov_0.131933	4336	No	9	3	AAI-based (medium-confidence)	0	99.4696	4313	0.3976
NODE_5447_length_4327_cov_0.103832	4327	No	4	1	AAI-based (high-confidence)	0	100	4327	0.419
NODE_5454_length_4320_cov_0.133855	4320	No	13	1	AAI-based (high-confidence)	0	100	4320	0.3334
NODE_5456_length_4319_cov_0.150711	4319	No	6	4	AAI-based (high-confidence)	0	100	4319	0.3138
NODE_5457_length_4317_cov_0.183499	4317	No	4	1	AAI-based (high-confidence)	0	100	4317	0.2934
NODE_5462_length_4317_cov_0.065671	4317	No	5	2	AAI-based (high-confidence)	0	100	4317	0.4124
NODE_5467_length_4314_cov_0.086595	4314	No	4	2	AAI-based (high-confidence)	0	100	4314	0.365
NODE_5469_length_4312_cov_0.133634	4312	No	8	4	AAI-based (high-confidence)	0	100	4312	0.3367
NODE_5480_length_4301_cov_0.951928	4301	No	4	1	AAI-based (high-confidence)	0	100	4301	0.4028
NODE_5481_length_4300_cov_0.442514	4300	No	6	2	AAI-based (high-confidence)	0	100	4300	0.35
NODE_5483_length_4298_cov_0.144796	4298	No	4	3	AAI-based (high-confidence)	0	100	4298	0.4399
NODE_5489_length_4295_cov_0.091277	4295	No	6	4	AAI-based (high-confidence)	0	100	4295	0.4792
NODE_5492_length_4293_cov_0.106104	4293	No	8	1	AAI-based (medium-confidence)	0	99.9767	4292	0.3334
NODE_5493_length_4293_cov_0.099189	4293	No	7	2	AAI-based (high-confidence)	0	100	4293	0.5276
NODE_5495_length_4291_cov_0.284828	4291	No	12	2	AAI-based (high-confidence)	0	100	4291	0.3317
NODE_5503_length_4287_cov_0.073305	4287	No	6	1	AAI-based (high-confidence)	0	100	4287	0.3974
NODE_5509_length_4285_cov_0.240803	4285	No	9	3	AAI-based (medium-confidence)	0	100	4285	0.3379
NODE_5514_length_4281_cov_0.084648	4281	No	6	1	AAI-based (high-confidence)	0	100	4281	0.3869
NODE_5515_length_4281_cov_0.078670	4281	No	7	3	AAI-based (high-confidence)	0	100	4281	0.3764
NODE_5517_length_4280_cov_0.103803	4280	No	5	1	AAI-based (high-confidence)	0	100	4280	0.3314
NODE_5519_length_4280_cov_0.088735	4280	No	7	1	AAI-based (high-confidence)	0	100	4280	0.444
NODE_5520_length_4280_cov_0.083712	4280	No	5	1	AAI-based (high-confidence)	0	100	4280	0.3038
NODE_5524_length_4278_cov_0.116774	4278	No	5	2	AAI-based (high-confidence)	0	99.9299	4275	0.4023
NODE_5525_length_4278_cov_0.092606	4278	No	6	3	AAI-based (medium-confidence)	0	100	4278	0.4192
NODE_5536_length_4274_cov_0.138443	4274	No	6	4	AAI-based (high-confidence)	0	100	4274	0.3761
NODE_5537_length_4273_cov_0.168903	4273	No	15	4	AAI-based (high-confidence)	0	99.9766	4272	0.3089
NODE_5538_length_4273_cov_0.106612	4273	No	9	1	AAI-based (medium-confidence)	0	100	4273	0.3145
NODE_5545_length_4272_cov_0.069734	4272	No	8	2	AAI-based (high-confidence)	0	100	4272	0.3305
NODE_5547_length_4270_cov_0.127308	4270	No	8	4	AAI-based (high-confidence)	0	100	4270	0.3489
NODE_5552_length_4268_cov_0.070521	4268	No	9	3	AAI-based (high-confidence)	0	99.9766	4267	0.4023
NODE_5556_length_4265_cov_0.103217	4265	No	5	2	AAI-based (medium-confidence)	0	100	4265	0.3328
NODE_5557_length_4264_cov_0.540216	4264	No	6	1	AAI-based (high-confidence)	0	100	4264	0.3375
NODE_5566_length_4258_cov_0.073575	4258	No	12	4	AAI-based (medium-confidence)	0	100	4258	0.3721
NODE_5575_length_4252_cov_0.129304	4252	No	5	4	AAI-based (high-confidence)	0	100	4252	0.4192
NODE_5578_length_4251_cov_0.167148	4251	No	9	4	AAI-based (high-confidence)	0	100	4251	0.4234
NODE_5584_length_4247_cov_0.923578	4247	No	17	2	AAI-based (medium-confidence)	0	100	4247	0.2855
NODE_5591_length_4246_cov_0.079576	4246	No	8	3	AAI-based (medium-confidence)	0	100	4246	0.343
NODE_5592_length_4245_cov_0.353594	4245	No	7	1	AAI-based (medium-confidence)	0	100	4245	0.3491
NODE_5593_length_4244_cov_0.116767	4244	No	3	1	AAI-based (high-confidence)	0	100	4244	0.3806
NODE_5603_length_4238_cov_0.062092	4238	No	5	2	AAI-based (medium-confidence)	0	100	4238	0.5802
NODE_5604_length_4237_cov_0.115998	4237	No	5	1	AAI-based (high-confidence)	0	100	4237	0.4239
NODE_5623_length_4228_cov_0.238557	4228	No	5	3	AAI-based (medium-confidence)	0	100	4228	0.4181
NODE_5626_length_4225_cov_0.087736	4225	No	2	1	AAI-based (high-confidence)	0	100	4225	0.3091
NODE_5639_length_4216_cov_0.125577	4216	No	4	3	AAI-based (medium-confidence)	0	100	4216	0.539
NODE_5641_length_4216_cov_0.084770	4216	No	5	4	AAI-based (high-confidence)	0	100	4216	0.3883
NODE_5647_length_4213_cov_0.101361	4213	No	6	3	AAI-based (high-confidence)	0	100	4213	0.4408
NODE_5651_length_4210_cov_0.120895	4210	No	4	1	AAI-based (medium-confidence)	0	100	4210	0.3301
NODE_5654_length_4209_cov_0.084915	4209	No	8	4	AAI-based (medium-confidence)	0	100	4209	0.373
NODE_5658_length_4206_cov_0.130022	4206	No	6	5	AAI-based (high-confidence)	0	100	4206	0.3455
NODE_5663_length_4203_cov_0.118665	4203	No	5	1	AAI-based (high-confidence)	0	100	4203	0.4003
NODE_5669_length_4202_cov_0.078967	4202	No	6	2	AAI-based (high-confidence)	0	100	4202	0.3831
NODE_5674_length_4200_cov_0.090710	4200	No	2	2	AAI-based (high-confidence)	0	100	4200	0.3663
NODE_5676_length_4199_cov_0.248049	4199	No	4	1	AAI-based (high-confidence)	0	99.7857	4190	0.414
NODE_5682_length_4197_cov_0.118350	4197	No	5	4	AAI-based (medium-confidence)	0	100	4197	0.5307
NODE_5683_length_4197_cov_0.066618	4197	No	10	4	AAI-based (high-confidence)	0	100	4197	0.4458
NODE_5684_length_4196_cov_0.188919	4196	No	7	1	AAI-based (high-confidence)	0	100	4196	0.3405
NODE_5685_length_4196_cov_0.134000	4196	No	7	4	AAI-based (high-confidence)	0	100	4196	0.4186
NODE_5686_length_4196_cov_0.085917	4196	No	8	4	AAI-based (high-confidence)	0	100	4196	0.3914
NODE_5690_length_4193_cov_0.140205	4193	No	3	2	AAI-based (medium-confidence)	0	100	4193	0.2852
NODE_5695_length_4187_cov_0.102495	4187	No	5	1	AAI-based (medium-confidence)	0	99.1402	4151	0.383
NODE_5700_length_4184_cov_0.214198	4184	No	7	5	AAI-based (high-confidence)	0	100	4184	0.3549
NODE_5702_length_4182_cov_0.106784	4182	No	8	2	AAI-based (high-confidence)	0	100	4182	0.2925
NODE_5703_length_4181_cov_0.098481	4181	No	7	2	AAI-based (medium-confidence)	0	100	4181	0.4093
NODE_5715_length_4176_cov_0.136620	4176	No	12	1	AAI-based (high-confidence)	0	100	4176	0.5144
NODE_5719_length_4175_cov_0.102797	4175	No	7	4	AAI-based (high-confidence)	0	100	4175	0.3571
NODE_5723_length_4174_cov_0.060859	4174	No	9	3	AAI-based (medium-confidence)	0	100	4174	0.4511
NODE_5728_length_4171_cov_0.097250	4171	No	6	3	AAI-based (high-confidence)	0	100	4171	0.3094
NODE_5739_length_4166_cov_0.079420	4166	No	11	1	AAI-based (high-confidence)	0	100	4166	0.2532
NODE_5741_length_4165_cov_0.076734	4165	No	8	3	AAI-based (medium-confidence)	0	100	4165	0.5767
NODE_5746_length_4163_cov_0.065945	4163	No	5	2	AAI-based (high-confidence)	0	100	4163	0.505
NODE_5752_length_4159_cov_0.075862	4159	No	9	2	AAI-based (high-confidence)	0	100	4159	0.371
NODE_5756_length_4157_cov_0.124446	4157	No	4	1	AAI-based (high-confidence)	0	100	4157	0.2993
NODE_5759_length_4157_cov_0.068507	4157	No	7	3	AAI-based (medium-confidence)	0	100	4157	0.3841
NODE_5760_length_4156_cov_0.096623	4156	No	7	1	AAI-based (high-confidence)	0	100	4156	0.3616
NODE_5762_length_4156_cov_0.065566	4156	No	5	3	AAI-based (high-confidence)	0	100	4156	0.4459
NODE_5770_length_4152_cov_0.040711	4152	No	8	1	AAI-based (high-confidence)	0	100	4152	0.4861
NODE_5774_length_4149_cov_0.114815	4149	No	6	4	AAI-based (medium-confidence)	0	100	4149	0.3986
NODE_5786_length_4141_cov_0.106383	4141	No	9	2	AAI-based (high-confidence)	0	99.7344	4130	0.4639
NODE_5788_length_4140_cov_0.094036	4140	No	5	1	AAI-based (medium-confidence)	0	100	4140	0.4055
NODE_5805_length_4133_cov_1.174765	4133	No	8	1	AAI-based (high-confidence)	0	100	4133	0.4942
NODE_5806_length_4132_cov_0.502604	4132	No	5	2	AAI-based (high-confidence)	0	100	4132	0.3806
NODE_5808_length_4132_cov_0.099678	4132	No	3	1	AAI-based (high-confidence)	0	100	4132	0.3521
NODE_5809_length_4131_cov_0.095486	4131	No	4	3	AAI-based (medium-confidence)	0	100	4131	0.6283
NODE_5811_length_4131_cov_0.083333	4131	No	6	2	AAI-based (high-confidence)	0	100	4131	0.3816
NODE_5820_length_4126_cov_0.098088	4126	No	11	2	AAI-based (high-confidence)	0	100	4126	0.4381
NODE_5831_length_4120_cov_0.087540	4120	No	8	7	AAI-based (high-confidence)	0	100	4120	0.3649
NODE_5838_length_4118_cov_0.052501	4118	No	10	4	AAI-based (high-confidence)	0	100	4118	0.354
NODE_5850_length_4112_cov_0.095689	4112	No	6	1	AAI-based (medium-confidence)	0	100	4112	0.3755
NODE_5856_length_4107_cov_0.134731	4107	No	7	4	AAI-based (high-confidence)	0	100	4107	0.4557
NODE_5863_length_4104_cov_0.071910	4104	No	5	1	AAI-based (medium-confidence)	0	100	4104	0.3372
NODE_5865_length_4102_cov_0.119410	4102	No	3	3	AAI-based (high-confidence)	0	100	4102	0.3871
NODE_5866_length_4102_cov_0.092181	4102	No	7	6	AAI-based (medium-confidence)	0	99.6099	4086	0.414
NODE_5869_length_4101_cov_0.086457	4101	No	9	1	AAI-based (high-confidence)	0	100	4101	0.3535
NODE_5870_length_4100_cov_0.086478	4100	No	6	3	AAI-based (high-confidence)	0	100	4100	0.3821
NODE_5872_length_4100_cov_0.078230	4100	No	5	2	AAI-based (high-confidence)	0	100	4100	0.3917
NODE_5876_length_4099_cov_0.079000	4099	No	4	3	AAI-based (high-confidence)	0	100	4099	0.407
NODE_5878_length_4099_cov_0.057500	4099	No	6	2	AAI-based (high-confidence)	0	100	4099	0.4657
NODE_5884_length_4095_cov_0.069570	4095	No	5	3	AAI-based (high-confidence)	0	99.8535	4089	0.3824
NODE_5885_length_4094_cov_0.116145	4094	No	8	5	AAI-based (high-confidence)	0	100	4094	0.3763
NODE_5891_length_4093_cov_0.086129	4093	No	10	4	AAI-based (high-confidence)	0	100	4093	0.4158
NODE_5893_length_4092_cov_0.243927	4092	No	7	1	AAI-based (high-confidence)	0	100	4092	0.3588
NODE_5898_length_4090_cov_0.120521	4090	No	4	2	AAI-based (high-confidence)	0	100	4090	0.4259
NODE_5899_length_4090_cov_0.086194	4090	No	6	2	AAI-based (medium-confidence)	0	100	4090	0.4011
NODE_5901_length_4089_cov_0.079699	4089	No	2	2	AAI-based (high-confidence)	0	99.9511	4087	0.2956
NODE_5906_length_4086_cov_0.108603	4086	No	8	3	AAI-based (high-confidence)	0	100	4086	0.3848
NODE_5911_length_4082_cov_0.466734	4082	No	10	3	AAI-based (high-confidence)	0	100	4082	0.3053
NODE_5912_length_4082_cov_0.141602	4082	No	7	1	AAI-based (high-confidence)	0	100	4082	0.3385
NODE_5918_length_4078_cov_0.101282	4078	No	7	5	AAI-based (medium-confidence)	0	100	4078	0.3758
NODE_5919_length_4077_cov_0.116893	4077	No	6	1	AAI-based (high-confidence)	0	100	4077	0.3963
NODE_5927_length_4072_cov_0.136421	4072	No	3	2	AAI-based (medium-confidence)	0	100	4072	0.4144
NODE_5928_length_4072_cov_0.099169	4072	No	8	1	AAI-based (high-confidence)	0	100	4072	0.385
NODE_5935_length_4069_cov_0.082368	4069	No	8	1	AAI-based (high-confidence)	0	100	4069	0.5103
NODE_5942_length_4064_cov_0.092055	4064	No	6	1	AAI-based (medium-confidence)	0	100	4064	0.3345
NODE_5945_length_4063_cov_0.143794	4063	No	7	3	AAI-based (high-confidence)	0	100	4063	0.3739
NODE_5948_length_4062_cov_0.130457	4062	No	6	2	AAI-based (medium-confidence)	0	100	4062	0.3897
NODE_5951_length_4059_cov_0.165152	4059	No	4	3	AAI-based (medium-confidence)	0	99.7536	4049	0.4002
NODE_5954_length_4059_cov_0.078788	4059	No	5	2	AAI-based (high-confidence)	0	100	4059	0.4639
NODE_5957_length_4056_cov_0.073288	4056	No	7	1	AAI-based (medium-confidence)	0	100	4056	0.3567
NODE_5971_length_4050_cov_0.095166	4050	No	5	2	AAI-based (medium-confidence)	0	100	4050	0.4399
NODE_5972_length_4049_cov_0.161266	4049	No	7	1	AAI-based (high-confidence)	0	100	4049	0.3298
NODE_5986_length_4044_cov_0.134094	4044	No	5	4	AAI-based (high-confidence)	0	99.7527	4034	0.3598
NODE_5991_length_4043_cov_0.082657	4043	No	6	1	AAI-based (high-confidence)	0	99.7527	4033	0.3244
NODE_5992_length_4043_cov_0.081643	4043	No	10	2	AAI-based (high-confidence)	0	100	4043	0.4118
NODE_5994_length_4042_cov_0.082678	4042	No	14	1	AAI-based (high-confidence)	0	100	4042	0.3278
NODE_5997_length_4041_cov_0.117707	4041	No	4	1	AAI-based (medium-confidence)	0	100	4041	0.3918
NODE_5998_length_4041_cov_0.056824	4041	No	10	1	AAI-based (high-confidence)	0	100	4041	0.4552
NODE_5999_length_4040_cov_0.089317	4040	No	4	1	AAI-based (high-confidence)	0	100	4040	0.3891
NODE_6000_length_4039_cov_0.119543	4039	No	5	2	AAI-based (high-confidence)	0	100	4039	0.4169
NODE_6004_length_4037_cov_0.090401	4037	No	5	2	AAI-based (high-confidence)	0	100	4037	0.5208
NODE_6009_length_4036_cov_0.364491	4036	No	8	4	AAI-based (high-confidence)	0	100	4036	0.3503
NODE_6011_length_4036_cov_0.114554	4036	No	12	7	AAI-based (high-confidence)	0	100	4036	0.3273
NODE_6014_length_4035_cov_0.192073	4035	No	5	1	AAI-based (medium-confidence)	0	100	4035	0.4059
NODE_6015_length_4035_cov_0.188262	4035	No	6	1	AAI-based (high-confidence)	0	100	4035	0.5605
NODE_6017_length_4034_cov_0.104447	4034	No	7	1	AAI-based (medium-confidence)	0	100	4034	0.3536
NODE_6020_length_4033_cov_0.078038	4033	No	3	2	AAI-based (medium-confidence)	0	100	4033	0.4592
NODE_6026_length_4031_cov_0.118515	4031	No	11	5	AAI-based (high-confidence)	0	100	4031	0.3194
NODE_6027_length_4031_cov_0.061038	4031	No	11	2	AAI-based (high-confidence)	0	99.7271	4020	0.3456
NODE_6028_length_4030_cov_0.195116	4030	No	1	1	AAI-based (medium-confidence)	0	100	4030	0.3755
NODE_6031_length_4030_cov_0.107097	4030	No	5	2	AAI-based (high-confidence)	0	100	4030	0.3355
NODE_6034_length_4028_cov_0.078391	4028	No	7	1	AAI-based (high-confidence)	0	100	4028	0.3985
NODE_6043_length_4021_cov_0.262876	4021	No	6	3	AAI-based (high-confidence)	0	100	4021	0.385
NODE_6048_length_4020_cov_0.086968	4020	No	4	1	AAI-based (medium-confidence)	0	100	4020	0.3615
NODE_6059_length_4015_cov_0.361083	4015	No	7	2	AAI-based (high-confidence)	0	100	4015	0.3666
NODE_6061_length_4015_cov_0.089888	4015	No	12	6	AAI-based (high-confidence)	0	100	4015	0.3776
NODE_6065_length_4011_cov_0.096370	4011	No	3	2	AAI-based (high-confidence)	0	99.1523	3977	0.3735
NODE_6067_length_4009_cov_0.506394	4009	No	6	3	AAI-based (high-confidence)	0	100	4009	0.4112
NODE_6084_length_4001_cov_0.179651	4001	No	8	1	AAI-based (high-confidence)	0	99.9	3997	0.3683
NODE_6089_length_3998_cov_0.227238	3998	No	3	1	AAI-based (high-confidence)	0	100	3998	0.3509
NODE_6097_length_3994_cov_0.084981	3994	No	6	4	AAI-based (medium-confidence)	0	100	3994	0.4107
NODE_6099_length_3992_cov_0.113280	3992	No	5	1	AAI-based (medium-confidence)	0	100	3992	0.4432
NODE_6101_length_3990_cov_0.216140	3990	No	7	4	AAI-based (high-confidence)	0	100	3990	0.39
NODE_6102_length_3990_cov_0.136983	3990	No	6	1	AAI-based (high-confidence)	0	99.9248	3987	0.4039
NODE_6107_length_3988_cov_0.107997	3988	No	6	4	AAI-based (medium-confidence)	0	100	3988	0.3402
NODE_6109_length_3987_cov_0.105710	3987	No	5	1	AAI-based (medium-confidence)	0	100	3987	0.3822
NODE_6110_length_3987_cov_0.098251	3987	No	10	1	AAI-based (high-confidence)	0	98.7459	3937	0.367
NODE_6114_length_3984_cov_0.097040	3984	No	3	1	AAI-based (medium-confidence)	0	100	3984	0.3634
NODE_6118_length_3981_cov_0.145286	3981	No	6	5	AAI-based (high-confidence)	0	99.9498	3979	0.3453
NODE_6119_length_3981_cov_0.107934	3981	No	5	1	AAI-based (high-confidence)	0	100	3981	0.4177
NODE_6120_length_3980_cov_0.109766	3980	No	5	3	AAI-based (high-confidence)	0	100	3980	0.346
NODE_6135_length_3973_cov_0.151781	3973	No	4	2	AAI-based (medium-confidence)	0	100	3973	0.3259
NODE_6149_length_3966_cov_0.845617	3966	No	8	3	AAI-based (high-confidence)	0	100	3966	0.3775
NODE_6154_length_3966_cov_0.099819	3966	No	8	1	AAI-based (high-confidence)	0	100	3966	0.3337
NODE_6162_length_3964_cov_0.102975	3964	No	9	1	AAI-based (high-confidence)	0	100	3964	0.6287
NODE_6163_length_3964_cov_0.102458	3964	No	5	4	AAI-based (high-confidence)	0	100	3964	0.3535
NODE_6167_length_3963_cov_0.647774	3963	No	10	2	AAI-based (high-confidence)	0	100	3963	0.5179
NODE_6168_length_3963_cov_0.142081	3963	No	8	3	AAI-based (high-confidence)	0	99.6972	3951	0.3619
NODE_6176_length_3961_cov_0.115225	3961	No	7	1	AAI-based (high-confidence)	0	100	3961	0.3906
NODE_6179_length_3959_cov_0.107254	3959	No	6	1	AAI-based (high-confidence)	0	100	3959	0.5041
NODE_6180_length_3959_cov_0.088342	3959	No	5	1	AAI-based (high-confidence)	0	100	3959	0.36
NODE_6183_length_3957_cov_0.089684	3957	No	4	3	AAI-based (medium-confidence)	0	100	3957	0.4195
NODE_6199_length_3948_cov_0.081580	3948	No	6	2	AAI-based (high-confidence)	0	100	3948	0.3227
NODE_6200_length_3947_cov_0.199324	3947	No	4	1	AAI-based (high-confidence)	0	100	3947	0.3415
NODE_6202_length_3946_cov_0.244346	3946	No	1	1	AAI-based (medium-confidence)	0	99.9493	3944	0.3315
NODE_6211_length_3944_cov_0.090247	3944	No	7	1	AAI-based (medium-confidence)	0	100	3944	0.324
NODE_6217_length_3943_cov_0.092352	3943	No	7	2	AAI-based (high-confidence)	0	100	3943	0.3061
NODE_6219_length_3943_cov_0.065817	3943	No	3	3	AAI-based (high-confidence)	0	100	3943	0.4855
NODE_6223_length_3940_cov_0.116636	3940	No	11	4	AAI-based (high-confidence)	0	100	3940	0.3821
NODE_6225_length_3939_cov_0.457813	3939	No	5	2	AAI-based (high-confidence)	0	100	3939	0.3521
NODE_6237_length_3936_cov_0.142559	3936	No	3	2	AAI-based (medium-confidence)	0	100	3936	0.4189
NODE_6241_length_3934_cov_0.115515	3934	No	8	3	AAI-based (high-confidence)	0	100	3934	0.3573
NODE_6243_length_3934_cov_0.066493	3934	No	9	1	AAI-based (high-confidence)	0	100	3934	0.5265
NODE_6245_length_3932_cov_0.076181	3932	No	4	1	AAI-based (high-confidence)	0	99.9491	3930	0.3826
NODE_6249_length_3929_cov_0.106527	3929	No	5	4	AAI-based (high-confidence)	0	100	3929	0.4892
NODE_6251_length_3926_cov_0.266266	3926	No	9	4	AAI-based (high-confidence)	0	100	3926	0.3967
NODE_6252_length_3926_cov_0.189966	3926	No	12	3	AAI-based (high-confidence)	0	100	3926	0.358
NODE_6255_length_3925_cov_0.097491	3925	No	9	4	AAI-based (high-confidence)	0	100	3925	0.347
NODE_6262_length_3921_cov_0.115646	3921	No	3	3	AAI-based (high-confidence)	0	100	3921	0.5351
NODE_6263_length_3921_cov_0.093668	3921	No	4	2	AAI-based (medium-confidence)	0	100	3921	0.3201
NODE_6264_length_3918_cov_0.420529	3918	No	16	3	AAI-based (high-confidence)	0	100	3918	0.3029
NODE_6270_length_3916_cov_0.110034	3916	No	6	5	AAI-based (high-confidence)	0	100	3916	0.5893
NODE_6271_length_3916_cov_0.090385	3916	No	2	1	AAI-based (medium-confidence)	0	100	3916	0.2552
NODE_6289_length_3908_cov_0.092938	3908	No	4	2	AAI-based (medium-confidence)	0	100	3908	0.3789
NODE_6290_length_3908_cov_0.080336	3908	No	8	3	AAI-based (high-confidence)	0	100	3908	0.4344
NODE_6291_length_3906_cov_0.097715	3906	No	7	1	AAI-based (medium-confidence)	0	100	3906	0.189
NODE_6295_length_3905_cov_0.068839	3905	No	4	3	AAI-based (medium-confidence)	0	99.8464	3899	0.3761
NODE_6298_length_3902_cov_0.158033	3902	No	12	6	AAI-based (high-confidence)	0	99.9487	3900	0.409
NODE_6301_length_3902_cov_0.122009	3902	No	6	4	AAI-based (high-confidence)	0	100	3902	0.3486
NODE_6304_length_3901_cov_0.118622	3901	No	3	1	AAI-based (high-confidence)	0	100	3901	0.3577
NODE_6310_length_3898_cov_0.088971	3898	No	8	1	AAI-based (high-confidence)	0	99.2047	3867	0.3904
NODE_6324_length_3892_cov_0.100185	3892	No	5	5	AAI-based (high-confidence)	0	100	3892	0.4295
NODE_6327_length_3892_cov_0.044028	3892	No	6	2	AAI-based (high-confidence)	0	100	3892	0.5954
NODE_6329_length_3891_cov_0.076741	3891	No	8	3	AAI-based (high-confidence)	0	100	3891	0.4635
NODE_6332_length_3890_cov_0.377473	3890	No	6	2	AAI-based (high-confidence)	0	100	3890	0.3243
NODE_6334_length_3890_cov_0.085466	3890	No	5	2	AAI-based (medium-confidence)	0	100	3890	0.4678
NODE_6335_length_3890_cov_0.072276	3890	No	9	1	AAI-based (high-confidence)	0	100	3890	0.4398
NODE_6337_length_3889_cov_0.083905	3889	No	4	1	AAI-based (high-confidence)	0	100	3889	0.3852
NODE_6345_length_3885_cov_0.117538	3885	No	12	2	AAI-based (high-confidence)	0	100	3885	0.3153
NODE_6348_length_3883_cov_0.099101	3883	No	5	1	AAI-based (high-confidence)	0	100	3883	0.5238
NODE_6350_length_3882_cov_0.226540	3882	No	4	3	AAI-based (medium-confidence)	0	100	3882	0.3
NODE_6354_length_3879_cov_0.246296	3879	No	5	2	AAI-based (medium-confidence)	0	100	3879	0.3775
NODE_6365_length_3873_cov_0.104663	3873	No	10	4	AAI-based (medium-confidence)	0	100	3873	0.3836
NODE_6369_length_3873_cov_0.077636	3873	No	7	1	AAI-based (medium-confidence)	0	100	3873	0.3649
NODE_6372_length_3872_cov_0.104691	3872	No	4	4	AAI-based (high-confidence)	0	100	3872	0.492
NODE_6374_length_3872_cov_0.074212	3872	No	4	3	AAI-based (high-confidence)	0	100	3872	0.6035
NODE_6375_length_3872_cov_0.049298	3872	No	9	1	AAI-based (medium-confidence)	0	100	3872	0.6482
NODE_6376_length_3871_cov_0.134942	3871	No	5	3	AAI-based (high-confidence)	0	100	3871	0.327
NODE_6379_length_3871_cov_0.097561	3871	No	5	3	AAI-based (high-confidence)	0	99.7417	3861	0.3672
NODE_6381_length_3870_cov_0.254309	3870	No	8	4	AAI-based (high-confidence)	0	100	3870	0.3522
NODE_6393_length_3866_cov_0.078046	3866	No	10	7	AAI-based (high-confidence)	0	100	3866	0.5681
NODE_6396_length_3865_cov_0.084174	3865	No	11	1	AAI-based (high-confidence)	0	100	3865	0.3263
NODE_6405_length_3862_cov_0.068562	3862	No	11	1	AAI-based (high-confidence)	0	100	3862	0.4312
NODE_6414_length_3857_cov_0.065194	3857	No	5	5	AAI-based (high-confidence)	0	100	3857	0.4111
NODE_6415_length_3856_cov_1.213468	3856	No	8	3	AAI-based (medium-confidence)	0	100	3856	0.3793
NODE_6417_length_3855_cov_0.223376	3855	No	7	3	AAI-based (high-confidence)	0	100	3855	0.4384
NODE_6424_length_3853_cov_0.255461	3853	No	9	2	AAI-based (high-confidence)	0	100	3853	0.377
NODE_6426_length_3853_cov_0.090836	3853	No	5	1	AAI-based (high-confidence)	0	100	3853	0.3618
NODE_6431_length_3849_cov_0.135200	3849	No	3	1	AAI-based (high-confidence)	0	100	3849	0.3473
NODE_6436_length_3847_cov_0.075507	3847	No	7	2	AAI-based (high-confidence)	0	100	3847	0.3679
NODE_6437_length_3847_cov_0.058431	3847	No	5	1	AAI-based (high-confidence)	0	99.4801	3827	0.3961
NODE_6439_length_3846_cov_0.070456	3846	No	8	5	AAI-based (high-confidence)	0	99.662	3833	0.4151
NODE_6440_length_3845_cov_0.159904	3845	No	2	1	AAI-based (high-confidence)	0	99.844	3839	0.4302
NODE_6441_length_3845_cov_0.082221	3845	No	6	5	AAI-based (high-confidence)	0	100	3845	0.5082
NODE_6443_length_3841_cov_0.593533	3841	No	7	3	AAI-based (high-confidence)	0	100	3841	0.3239
NODE_6450_length_3839_cov_0.104545	3839	No	9	1	AAI-based (high-confidence)	0	100	3839	0.3576
NODE_6460_length_3835_cov_0.071734	3835	No	5	1	AAI-based (high-confidence)	0	100	3835	0.4758
NODE_6462_length_3834_cov_0.081124	3834	No	8	3	AAI-based (high-confidence)	0	100	3834	0.4058
NODE_6475_length_3830_cov_0.059233	3830	No	8	1	AAI-based (high-confidence)	0	100	3830	0.3675
NODE_6476_length_3829_cov_0.140214	3829	No	5	1	AAI-based (medium-confidence)	0	100	3829	0.3016
NODE_6478_length_3829_cov_0.089008	3829	No	7	1	AAI-based (high-confidence)	0	100	3829	0.3063
NODE_6483_length_3827_cov_0.138948	3827	No	8	1	AAI-based (high-confidence)	0	100	3827	0.3156
NODE_6485_length_3826_cov_0.135766	3826	No	5	2	AAI-based (high-confidence)	0	100	3826	0.3416
NODE_6486_length_3826_cov_0.116448	3826	No	5	3	AAI-based (medium-confidence)	0	100	3826	0.4074
NODE_6487_length_3826_cov_0.109203	3826	No	5	4	AAI-based (high-confidence)	0	100	3826	0.3235
NODE_6492_length_3824_cov_0.083758	3824	No	2	2	AAI-based (high-confidence)	0	100	3824	0.511
NODE_6495_length_3824_cov_0.079195	3824	No	8	1	AAI-based (medium-confidence)	0	100	3824	0.5688
NODE_6498_length_3823_cov_0.088346	3823	No	5	5	AAI-based (high-confidence)	0	100	3823	0.4026
NODE_6504_length_3821_cov_0.335841	3821	No	5	3	AAI-based (high-confidence)	0	99.7383	3811	0.3502
NODE_6512_length_3819_cov_0.063978	3819	No	7	1	AAI-based (high-confidence)	0	100	3819	0.3193
NODE_6514_length_3818_cov_0.066147	3818	No	5	3	AAI-based (high-confidence)	0	100	3818	0.355
NODE_6517_length_3816_cov_0.102502	3816	No	5	3	AAI-based (high-confidence)	0	100	3816	0.4236
NODE_6530_length_3812_cov_0.070024	3812	No	11	1	AAI-based (medium-confidence)	0	100	3812	0.3022
NODE_6531_length_3811_cov_0.415409	3811	No	5	4	AAI-based (high-confidence)	0	100	3811	0.4824
NODE_6535_length_3810_cov_0.102129	3810	No	6	2	AAI-based (high-confidence)	0	100	3810	0.4622
NODE_6537_length_3810_cov_0.073835	3810	No	5	3	AAI-based (high-confidence)	0	100	3810	0.5455
NODE_6547_length_3804_cov_0.090688	3804	No	9	2	AAI-based (high-confidence)	0	100	3804	0.2973
NODE_6552_length_3802_cov_0.135566	3802	No	7	4	AAI-based (medium-confidence)	0	100	3802	0.3557
NODE_6557_length_3801_cov_0.106159	3801	No	6	2	AAI-based (high-confidence)	0	100	3801	0.5261
NODE_6559_length_3801_cov_0.089681	3801	No	4	3	AAI-based (high-confidence)	0	100	3801	0.3485
NODE_6560_length_3800_cov_0.145096	3800	No	4	2	AAI-based (medium-confidence)	0	100	3800	0.337
NODE_6567_length_3797_cov_0.090049	3797	No	2	1	AAI-based (high-confidence)	0	100	3797	0.3707
NODE_6576_length_3793_cov_0.067407	3793	No	4	1	AAI-based (high-confidence)	0	100	3793	0.4381
NODE_6578_length_3792_cov_0.063363	3792	No	2	1	AAI-based (medium-confidence)	0	100	3792	0.5592
NODE_6583_length_3789_cov_0.106775	3789	No	5	2	AAI-based (medium-confidence)	0	100	3789	0.5367
NODE_6584_length_3789_cov_0.089702	3789	No	7	1	AAI-based (high-confidence)	0	100	3789	0.3984
NODE_6588_length_3787_cov_0.176247	3787	No	4	3	AAI-based (high-confidence)	0	99.2606	3759	0.4693
NODE_6589_length_3787_cov_0.119848	3787	No	7	4	AAI-based (high-confidence)	0	100	3787	0.3969
NODE_6591_length_3787_cov_0.074024	3787	No	9	2	AAI-based (high-confidence)	0	100	3787	0.4443
NODE_6594_length_3785_cov_0.092241	3785	No	6	5	AAI-based (high-confidence)	0	100	3785	0.393
NODE_6595_length_3785_cov_0.077320	3785	No	5	5	AAI-based (high-confidence)	0	100	3785	0.3896
NODE_6598_length_3783_cov_0.090391	3783	No	8	3	AAI-based (high-confidence)	0	100	3783	0.3316
NODE_6603_length_3779_cov_0.125815	3779	No	6	4	AAI-based (medium-confidence)	0	100	3779	0.4087
NODE_6604_length_3779_cov_0.113859	3779	No	7	1	AAI-based (medium-confidence)	0	100	3779	0.5034
NODE_6610_length_3777_cov_0.097064	3777	No	6	1	AAI-based (high-confidence)	0	100	3777	0.3985
NODE_6612_length_3777_cov_0.088907	3777	No	6	1	AAI-based (medium-confidence)	0	100	3777	0.325
NODE_6613_length_3777_cov_0.055737	3777	No	6	2	AAI-based (medium-confidence)	0	100	3777	0.5725
NODE_6614_length_3776_cov_0.063911	3776	No	14	2	AAI-based (medium-confidence)	0	100	3776	0.4518
NODE_6616_length_3775_cov_0.566649	3775	No	3	3	AAI-based (high-confidence)	0	100	3775	0.3414
NODE_6618_length_3774_cov_0.663946	3774	No	6	3	AAI-based (high-confidence)	0	100	3774	0.3468
NODE_6623_length_3773_cov_0.067229	3773	No	4	2	AAI-based (high-confidence)	0	99.841	3767	0.4103
NODE_6628_length_3771_cov_0.087418	3771	No	5	3	AAI-based (medium-confidence)	0	100	3771	0.4268
NODE_6629_length_3770_cov_0.086080	3770	No	3	2	AAI-based (high-confidence)	0	100	3770	0.3637
NODE_6635_length_3767_cov_0.114231	3767	No	5	1	AAI-based (high-confidence)	0	100	3767	0.4867
NODE_6647_length_3763_cov_0.059225	3763	No	8	2	AAI-based (high-confidence)	0	100	3763	0.3387
NODE_6648_length_3762_cov_0.155337	3762	No	12	6	AAI-based (high-confidence)	0	100	3762	0.3595
NODE_6654_length_3760_cov_0.184922	3760	No	9	4	AAI-based (high-confidence)	0	99.2553	3732	0.3364
NODE_6657_length_3760_cov_0.050259	3760	No	6	1	AAI-based (high-confidence)	0	100	3760	0.3291
NODE_6665_length_3756_cov_0.066448	3756	No	7	5	AAI-based (high-confidence)	0	99.3078	3730	0.3266
NODE_6667_length_3755_cov_0.364333	3755	No	14	1	AAI-based (high-confidence)	0	100	3755	0.464
NODE_6669_length_3754_cov_0.113543	3754	No	4	3	AAI-based (high-confidence)	0	100	3754	0.3667
NODE_6671_length_3754_cov_0.097674	3754	No	5	3	AAI-based (medium-confidence)	0	100	3754	0.3738
NODE_6674_length_3754_cov_0.074419	3754	No	5	4	AAI-based (high-confidence)	0	100	3754	0.4066
NODE_6676_length_3753_cov_0.120142	3753	No	10	5	AAI-based (high-confidence)	0	100	3753	0.3627
NODE_6684_length_3746_cov_0.115986	3746	No	4	2	AAI-based (medium-confidence)	0	100	3746	0.3394
NODE_6685_length_3746_cov_0.086372	3746	No	4	2	AAI-based (high-confidence)	0	100	3746	0.4828
NODE_6689_length_3744_cov_0.112483	3744	No	7	3	AAI-based (high-confidence)	0	100	3744	0.3381
NODE_6693_length_3743_cov_0.246158	3743	No	6	3	AAI-based (high-confidence)	0	100	3743	0.3922
NODE_6711_length_3735_cov_0.100935	3735	No	9	1	AAI-based (medium-confidence)	0	100	3735	0.3748
NODE_6712_length_3735_cov_0.083608	3735	No	3	2	AAI-based (high-confidence)	0	100	3735	0.3456
NODE_6716_length_3733_cov_0.118327	3733	No	1	1	AAI-based (medium-confidence)	0	100	3733	0.3205
NODE_6717_length_3733_cov_0.111447	3733	No	5	1	AAI-based (medium-confidence)	0	100	3733	0.3986
NODE_6723_length_3732_cov_0.065511	3732	No	7	1	AAI-based (high-confidence)	0	100	3732	0.3176
NODE_6724_length_3731_cov_0.123073	3731	No	11	1	AAI-based (high-confidence)	0	100	3731	0.3239
NODE_6736_length_3727_cov_0.072767	3727	No	7	7	AAI-based (high-confidence)	0	99.678	3715	0.4053
NODE_6738_length_3726_cov_0.079404	3726	No	7	3	AAI-based (medium-confidence)	0	100	3726	0.3562
NODE_6740_length_3724_cov_0.078069	3724	No	3	1	AAI-based (medium-confidence)	0	100	3724	0.3769
NODE_6741_length_3724_cov_0.066207	3724	No	4	2	AAI-based (high-confidence)	0	99.8926	3720	0.3437
NODE_6742_length_3723_cov_0.080298	3723	No	3	1	AAI-based (high-confidence)	0	100	3723	0.5237
NODE_6749_length_3718_cov_0.201713	3718	No	1	1	AAI-based (high-confidence)	0	100	3718	0.4881
NODE_6754_length_3718_cov_0.064382	3718	No	2	2	AAI-based (high-confidence)	0	100	3718	0.3384
NODE_6759_length_3715_cov_0.076051	3715	No	4	2	AAI-based (medium-confidence)	0	100	3715	0.3592
NODE_6767_length_3713_cov_0.076370	3713	No	10	1	AAI-based (high-confidence)	0	100	3713	0.3928
NODE_6771_length_3710_cov_0.070618	3710	No	6	4	AAI-based (high-confidence)	0	100	3710	0.5272
NODE_6779_length_3708_cov_0.084234	3708	No	5	2	AAI-based (medium-confidence)	0	100	3708	0.4018
NODE_6780_length_3708_cov_0.069825	3708	No	4	1	AAI-based (medium-confidence)	0	100	3708	0.679
NODE_6781_length_3707_cov_0.209534	3707	No	9	4	AAI-based (high-confidence)	0	100	3707	0.3658
NODE_6783_length_3707_cov_0.094512	3707	No	11	2	AAI-based (medium-confidence)	0	100	3707	0.3138
NODE_6786_length_3706_cov_0.822290	3706	No	3	3	AAI-based (high-confidence)	0	100	3706	0.4302
NODE_6794_length_3700_cov_0.214940	3700	No	7	1	AAI-based (high-confidence)	0	100	3700	0.307
NODE_6800_length_3699_cov_0.060556	3699	No	11	2	AAI-based (high-confidence)	0	99.9189	3696	0.3197
NODE_6809_length_3695_cov_0.076196	3695	No	11	1	AAI-based (high-confidence)	0	100	3695	0.5066
NODE_6811_length_3694_cov_0.072601	3694	No	9	2	AAI-based (medium-confidence)	0	100	3694	0.5609
NODE_6819_length_3691_cov_0.101336	3691	No	6	1	AAI-based (medium-confidence)	0	100	3691	0.5023
NODE_6820_length_3691_cov_0.097160	3691	No	7	3	AAI-based (high-confidence)	0	100	3691	0.433
NODE_6827_length_3689_cov_0.085237	3689	No	6	4	AAI-based (high-confidence)	0	100	3689	0.3097
NODE_6829_length_3689_cov_0.064624	3689	No	8	2	AAI-based (medium-confidence)	0	100	3689	0.4835
NODE_6830_length_3688_cov_0.160490	3688	No	10	2	AAI-based (high-confidence)	0	100	3688	0.3378
NODE_6832_length_3688_cov_0.075787	3688	No	5	2	AAI-based (high-confidence)	0	100	3688	0.3517
NODE_6834_length_3687_cov_0.108417	3687	No	8	1	AAI-based (medium-confidence)	0	100	3687	0.364
NODE_6838_length_3685_cov_0.082822	3685	No	6	2	AAI-based (high-confidence)	0	100	3685	0.337
NODE_6846_length_3681_cov_0.103015	3681	No	7	4	AAI-based (high-confidence)	0	100	3681	0.364
NODE_6850_length_3679_cov_0.109777	3679	No	6	1	AAI-based (medium-confidence)	0	100	3679	0.3552
NODE_6855_length_3677_cov_0.121297	3677	No	7	2	AAI-based (high-confidence)	0	100	3677	0.3399
NODE_6859_length_3676_cov_0.067934	3676	No	3	2	AAI-based (high-confidence)	0	100	3676	0.4037
NODE_6862_length_3675_cov_0.094799	3675	No	9	4	AAI-based (high-confidence)	0	100	3675	0.3837
NODE_6863_length_3675_cov_0.076063	3675	No	6	1	AAI-based (medium-confidence)	0	100	3675	0.5561
NODE_6868_length_3671_cov_0.153975	3671	No	5	4	AAI-based (high-confidence)	0	100	3671	0.3725
NODE_6871_length_3670_cov_0.153458	3670	No	8	2	AAI-based (high-confidence)	0	99.9455	3668	0.411
NODE_6874_length_3669_cov_0.905602	3669	No	6	3	AAI-based (high-confidence)	0	100	3669	0.3956
NODE_6882_length_3666_cov_0.204934	3666	No	2	1	AAI-based (high-confidence)	0	100	3666	0.4413
NODE_6885_length_3666_cov_0.068966	3666	No	7	3	AAI-based (medium-confidence)	0	100	3666	0.4023
NODE_6887_length_3664_cov_0.083029	3664	No	7	1	AAI-based (high-confidence)	0	100	3664	0.5036
NODE_6890_length_3662_cov_0.209093	3662	No	2	1	AAI-based (high-confidence)	0	100	3662	0.3012
NODE_6894_length_3661_cov_0.105839	3661	No	6	3	AAI-based (medium-confidence)	0	100	3661	0.4313
NODE_6895_length_3661_cov_0.097417	3661	No	8	3	AAI-based (high-confidence)	0	100	3661	0.3778
NODE_6902_length_3657_cov_0.070545	3657	No	5	2	AAI-based (medium-confidence)	0	100	3657	0.3425
NODE_6913_length_3654_cov_0.080731	3654	No	10	4	AAI-based (high-confidence)	0	99.48	3635	0.4507
NODE_6919_length_3650_cov_0.536187	3650	No	4	3	AAI-based (medium-confidence)	0	100	3650	0.3741
NODE_6920_length_3650_cov_0.126162	3650	No	5	2	AAI-based (high-confidence)	0	100	3650	0.3807
NODE_6921_length_3650_cov_0.080541	3650	No	5	4	AAI-based (high-confidence)	0	100	3650	0.3567
NODE_6922_length_3650_cov_0.079133	3650	No	5	2	AAI-based (high-confidence)	0	99.863	3645	0.3853
NODE_6926_length_3649_cov_0.083099	3649	No	6	4	AAI-based (medium-confidence)	0	100	3649	0.3841
NODE_6930_length_3648_cov_0.081150	3648	No	7	1	AAI-based (medium-confidence)	0	100	3648	0.3196
NODE_6931_length_3648_cov_0.077768	3648	No	5	2	AAI-based (medium-confidence)	0	100	3648	0.3786
NODE_6934_length_3644_cov_0.075882	3644	No	5	1	AAI-based (high-confidence)	0	100	3644	0.366
NODE_6935_length_3643_cov_0.101580	3643	No	7	3	AAI-based (high-confidence)	0	99.451	3623	0.3901
NODE_6937_length_3643_cov_0.095937	3643	No	6	2	AAI-based (high-confidence)	0	100	3643	0.5332
NODE_6939_length_3643_cov_0.080982	3643	No	7	2	AAI-based (high-confidence)	0	99.753	3634	0.4057
NODE_6949_length_3637_cov_0.151781	3637	No	6	3	AAI-based (high-confidence)	0	100	3637	0.3231
NODE_6950_length_3637_cov_0.118711	3637	No	7	4	AAI-based (medium-confidence)	0	100	3637	0.3858
NODE_6958_length_3634_cov_0.111457	3634	No	4	1	AAI-based (high-confidence)	0	100	3634	0.4093
NODE_6961_length_3633_cov_0.116016	3633	No	5	1	AAI-based (medium-confidence)	0	100	3633	0.3404
NODE_6962_length_3632_cov_0.180866	3632	No	8	1	AAI-based (high-confidence)	0	100	3632	0.3312
NODE_6968_length_3630_cov_1.061456	3630	No	4	1	AAI-based (medium-confidence)	0	100	3630	0.3517
NODE_6972_length_3630_cov_0.070801	3630	No	5	1	AAI-based (high-confidence)	0	100	3630	0.4013
NODE_6973_length_3630_cov_0.069385	3630	No	3	1	AAI-based (high-confidence)	0	99.9449	3628	0.339
NODE_6974_length_3629_cov_0.131445	3629	No	5	1	AAI-based (high-confidence)	0	100	3629	0.4658
NODE_6977_length_3628_cov_0.292434	3628	No	5	2	AAI-based (high-confidence)	0	100	3628	0.3693
NODE_6978_length_3628_cov_0.088977	3628	No	10	1	AAI-based (high-confidence)	0	100	3628	0.277
NODE_6980_length_3626_cov_0.215197	3626	No	8	2	AAI-based (high-confidence)	0	100	3626	0.3363
NODE_6983_length_3626_cov_0.090445	3626	No	7	1	AAI-based (medium-confidence)	0	100	3626	0.3818
NODE_6987_length_3624_cov_0.073191	3624	No	9	4	AAI-based (high-confidence)	0	100	3624	0.4344
NODE_6991_length_3622_cov_0.241272	3622	No	5	3	AAI-based (medium-confidence)	0	99.7791	3614	0.3433
NODE_6994_length_3622_cov_0.101334	3622	No	4	2	AAI-based (high-confidence)	0	100	3622	0.2717
NODE_6996_length_3621_cov_0.142817	3621	No	5	3	AAI-based (high-confidence)	0	100	3621	0.3338
NODE_6999_length_3619_cov_0.101136	3619	No	9	1	AAI-based (high-confidence)	0	100	3619	0.3562
NODE_7001_length_3618_cov_0.217107	3618	No	5	1	AAI-based (high-confidence)	0	100	3618	0.3128
NODE_7005_length_3617_cov_0.056850	3617	No	4	1	AAI-based (high-confidence)	0	100	3617	0.565
NODE_7009_length_3613_cov_0.184405	3613	No	6	3	AAI-based (high-confidence)	0	100	3613	0.345
NODE_7024_length_3608_cov_0.076090	3608	No	5	1	AAI-based (medium-confidence)	0	100	3608	0.5784
NODE_7032_length_3604_cov_0.135521	3604	No	6	3	AAI-based (medium-confidence)	0	100	3604	0.5986
NODE_7035_length_3602_cov_0.129603	3602	No	9	4	AAI-based (high-confidence)	0	100	3602	0.3412
NODE_7036_length_3602_cov_0.110762	3602	No	4	1	AAI-based (medium-confidence)	0	100	3602	0.4305
NODE_7042_length_3599_cov_0.113714	3599	No	8	4	AAI-based (medium-confidence)	0	100	3599	0.6386
NODE_7043_length_3599_cov_0.089429	3599	No	11	1	AAI-based (high-confidence)	0	100	3599	0.3862
NODE_7047_length_3597_cov_0.067181	3597	No	1	1	AAI-based (high-confidence)	0	100	3597	0.4724
NODE_7053_length_3594_cov_0.082690	3594	No	6	1	AAI-based (medium-confidence)	0	99.9444	3592	0.3848
NODE_7055_length_3593_cov_0.232112	3593	No	8	1	AAI-based (high-confidence)	0	100	3593	0.3533
NODE_7059_length_3593_cov_0.063537	3593	No	5	1	AAI-based (high-confidence)	0	100	3593	0.299
NODE_7075_length_3587_cov_0.174312	3587	No	3	1	AAI-based (high-confidence)	0	100	3587	0.3386
NODE_7076_length_3587_cov_0.118979	3587	No	4	2	AAI-based (high-confidence)	0	100	3587	0.3776
NODE_7078_length_3587_cov_0.089736	3587	No	6	2	AAI-based (medium-confidence)	0	100	3587	0.3405
NODE_7089_length_3582_cov_0.090439	3582	No	3	2	AAI-based (high-confidence)	0	100	3582	0.3779
NODE_7093_length_3580_cov_0.509911	3580	No	6	4	AAI-based (high-confidence)	0	100	3580	0.3627
NODE_7094_length_3580_cov_0.153404	3580	No	7	1	AAI-based (medium-confidence)	0	100	3580	0.2939
NODE_7097_length_3579_cov_0.105172	3579	No	4	1	AAI-based (high-confidence)	0	99.9441	3577	0.4708
NODE_7113_length_3573_cov_0.261370	3573	No	8	3	AAI-based (high-confidence)	0	100	3573	0.3814
NODE_7122_length_3570_cov_0.156727	3570	No	4	1	AAI-based (high-confidence)	0	100	3570	0.4955
NODE_7130_length_3568_cov_0.760161	3568	No	8	6	AAI-based (high-confidence)	0	100	3568	0.4063
NODE_7131_length_3568_cov_0.247910	3568	No	2	1	AAI-based (high-confidence)	0	100	3568	0.3338
NODE_7132_length_3568_cov_0.114730	3568	No	3	2	AAI-based (medium-confidence)	0	100	3568	0.3599
NODE_7135_length_3567_cov_0.154268	3567	No	8	2	AAI-based (high-confidence)	0	100	3567	0.5058
NODE_7138_length_3566_cov_0.079896	3566	No	4	2	AAI-based (high-confidence)	0	100	3566	0.3209
NODE_7141_length_3565_cov_0.097807	3565	No	8	2	AAI-based (high-confidence)	0	100	3565	0.4201
NODE_7143_length_3564_cov_0.098701	3564	No	2	1	AAI-based (high-confidence)	0	100	3564	0.5991
NODE_7146_length_3563_cov_0.121247	3563	No	3	3	AAI-based (high-confidence)	0	100	3563	0.5537
NODE_7157_length_3559_cov_0.127746	3559	No	7	1	AAI-based (high-confidence)	0	100	3559	0.335
NODE_7169_length_3555_cov_0.086516	3555	No	9	1	AAI-based (high-confidence)	0	100	3555	0.3499
NODE_7171_length_3555_cov_0.081308	3555	No	9	3	AAI-based (high-confidence)	0	100	3555	0.3968
NODE_7172_length_3554_cov_0.131404	3554	No	3	1	AAI-based (medium-confidence)	0	100	3554	0.3411
NODE_7173_length_3553_cov_0.419514	3553	No	6	5	AAI-based (high-confidence)	0	100	3553	0.3393
NODE_7174_length_3553_cov_0.260857	3553	No	8	2	AAI-based (high-confidence)	0	100	3553	0.3856
NODE_7178_length_3551_cov_0.101970	3551	No	6	3	AAI-based (high-confidence)	0	100	3551	0.3576
NODE_7180_length_3548_cov_0.062337	3548	No	9	4	AAI-based (high-confidence)	0	99.5209	3531	0.4366
NODE_7181_length_3547_cov_0.398492	3547	No	7	2	AAI-based (high-confidence)	0	100	3547	0.3622
NODE_7192_length_3542_cov_0.097008	3542	No	8	2	AAI-based (high-confidence)	0	100	3542	0.4269
NODE_7197_length_3538_cov_0.193952	3538	No	7	3	AAI-based (high-confidence)	0	100	3538	0.3328
NODE_7202_length_3537_cov_0.107912	3537	No	11	4	AAI-based (high-confidence)	0	100	3537	0.3352
NODE_7205_length_3535_cov_0.109139	3535	No	12	2	AAI-based (medium-confidence)	0	100	3535	0.3264
NODE_7208_length_3533_cov_0.110076	3533	No	6	1	AAI-based (high-confidence)	0	100	3533	0.3768
[truncated: 15,203 more rows]

## Sheet: Table S3
Table S3. Classification Information of viral contigs
Potential Eukaryote infrection viruses				Potential prokaryotic infection phages				Potential cyanobacterial infection phages
Family level	Species level	Contig No.		Family level	Species level	Contig No.		Family level	Species level	Contig No.
Iridoviridae	Invertebrate iridovirus 22	v#235		Myoviridae	Pelagibacter phage HTVC008M	v#522		Myoviridae	Synechococcus phage S-SM2	v#523
Iridoviridae	Armadillidium vulgare iridescent virus	v#236		Myoviridae	Bacillus virus G	v#529		Myoviridae	Prochlorococcus phage P-TIM68	v#524
Iridoviridae	Lymphocystis disease virus - isolate China	v#237		Myoviridae	Agrobacterium phage Atu_ph07	v#536		Myoviridae	Synechococcus phage S-SKS1	v#525
Iridoviridae	Invertebrate iridescent virus 6	v#238		Myoviridae	Yersinia phage fHe-Yen9-04	v#537		Myoviridae	Prochlorococcus phage P-SSM2	v#526
Mimiviridae	Acanthamoeba polyphaga moumouvirus	v#276		Myoviridae	Cronobacter phage vB_CsaM_GAP32	v#547		Myoviridae	Synechococcus phage S-CAM9	v#527
Mimiviridae	Megavirus chiliensis	v#277		Myoviridae	Serratia phage BF	v#556		Myoviridae	Synechococcus phage S-WAM1	v#528
Mimiviridae	Cafeteria roenbergensis virus BV-PW1	v#278		Myoviridae	Escherichia phage 121Q	v#561		Myoviridae	Cyanophage Syn30	v#530
Mimiviridae	Mimivirus terra2	v#279		Myoviridae	Caulobacter phage Cr30	v#563		Myoviridae	Synechococcus phage S-SSM7	v#531
Mimiviridae	Acanthamoeba polyphaga mimivirus	v#284		Myoviridae	Klebsiella phage vB_KleM_RaK2	v#564		Myoviridae	Cyanophage P-TIM40	v#532
Mimiviridae	Pandoravirus inopinatum	v#296		Myoviridae	Acinetobacter phage ZZ1	v#567		Myoviridae	Synechococcus phage S-SSM4	v#533
Pandoraviridae	Pandoravirus macleodensis	v#297		Myoviridae	Campylobacter virus CP21	v#569		Myoviridae	Synechococcus phage S-SM1	v#534
Pandoraviridae	Pandoravirus salinus	v#298		Myoviridae	Bacillus phage AR9	v#571		Myoviridae	Cyanophage P-RSM1	v#535
Pandoraviridae	Pandoravirus quercus	v#299		Myoviridae	Morganella phage vB_MmoM_MP1	v#579		Myoviridae	Prochlorococcus phage MED4-213	v#538
Pandoraviridae	Pandoravirus neocaledonia	v#300		Myoviridae	Yersinia phage phiR1-37	v#583		Myoviridae	Prochlorococcus phage P-SSM3	v#539
Pandoraviridae	Pandoravirus dulcis	v#301		Myoviridae	Pectobacterium phage CBB	v#585		Myoviridae	Synechococcus phage S-IOM18	v#540
Phycodnaviridae	Orpheovirus IHUMI-LCC2	v#302		Myoviridae	Campylobacter phage PC14	v#587		Myoviridae	Cyanophage P-RSM6	v#541
Mimiviridae	Chrysochromulina ericina virus	v#280		Myoviridae	Proteus phage vB_PmiM_Pm5461	v#588		Myoviridae	Synechococcus phage S-RSM4	v#542
Mimiviridae	Aureococcus anophagefferens virus	v#281		Myoviridae	Campylobacter phage CP30A	v#589		Myoviridae	Prochlorococcus phage P-SSM7	v#543
Phycodnaviridae	Micromonas sp. RCC1109 virus MpV1	v#303		Myoviridae	Listeria phage B054	v#591		Myoviridae	Synechococcus phage S-RIM2 R1_1999	v#544
Mimiviridae	Phaeocystis globosa virus	v#282		Myoviridae	Aeromonas virus 65	v#592		Myoviridae	Cyanophage S-TIM5	v#545
Mimiviridae	Heterosigma akashiwo virus 01	v#283		Myoviridae	Sphingomonas phage PAU	v#594		Myoviridae	Synechococcus phage ACG-2014h	v#546
Phycodnaviridae	Micromonas pusilla virus 12T	v#304		Podoviridae	Puniceispirillum phage HMO-2011	v#956		Myoviridae	Prochlorococcus phage P-HM2	v#548
Mimiviridae	Bathycoccus sp. RCC1105 virus BpV1	v#305		Podoviridae	Pelagibacter phage HTVC010P	v#957		Myoviridae	Synechococcus phage S-CAM22	v#549
Phycodnaviridae	Acanthocystis turfacea chlorella virus 1	v#306		Podoviridae	Pelagibacter phage HTVC019P	v#958		Myoviridae	Synechococcus phage S-CAM3	v#550
Phycodnaviridae	Paramecium bursaria Chlorella virus 1	v#307		Podoviridae	Pelagibacter phage HTVC011P	v#959		Myoviridae	Synechococcus phage S-SSM5	v#551
Poxviridae	Choristoneura rosaceana entomopoxvirus 'L'	v#359		Podoviridae	Celeribacter phage P12053L	v#960		Myoviridae	Synechococcus phage S-MbCM100	v#552
Poxviridae	Mythimna separata entomopoxvirus 'L'	v#360		Podoviridae	Vibrio phage CHOED	v#961		Myoviridae	Synechococcus phage S-PM2	v#553
Poxviridae	Amsacta moorei entomopoxvirus	v#361		Podoviridae	Cellulophaga phage phi14:2	v#964		Myoviridae	Synechococcus phage syn9	v#554
Poxviridae	Adoxophyes honmai entomopoxvirus 'L'	v#362		Podoviridae	Cellulophaga phage phi38:1	v#968		Myoviridae	Synechococcus phage S-WAM2	v#555
Poxviridae	Anomala cuprea entomopoxvirus	v#363		Podoviridae	Roseobacter virus SIO1	v#969		Myoviridae	Prochlorococcus phage P-RSM4	v#557
Poxviridae	Choristoneura biennis entomopoxvirus	v#364		Podoviridae	Mesorhizobium phage vB_MloP_Lo5R7ANS	v#972		Myoviridae	Synechococcus phage S-CRM01	v#558
Poxviridae	Melanoplus sanguinipes entomopoxvirus	v#365		Podoviridae	Cellulophaga phage phi13:2	v#973		Myoviridae	Prochlorococcus phage P-SSM4	v#559
Poxviridae	Eptesipox virus	v#366		Podoviridae	Flavobacterium phage Fpv2	v#977		Myoviridae	Synechococcus phage S-CAM4	v#560
Poxviridae	Yokapox virus	v#367		Podoviridae	Pseudoalteromonas phage PH1	v#978		Myoviridae	Synechococcus phage S-RIM8 A.HR1	v#562
Poxviridae	Cotia virus SPAn232	v#368		Podoviridae	Vibrio phage ICP2	v#982		Myoviridae	Cyanophage S-RIM32	v#565
Poxviridae	BeAn 58058 virus	v#369		Siphoviridae	Nonlabens phage P12024L	v#1242		Myoviridae	Synechococcus phage ACG-2014f	v#566
Poxviridae	Canarypox virus	v#370		Siphoviridae	Flavobacterium phage 11b	v#1243		Myoviridae	Synechococcus phage ACG-2014i	v#568
Poxviridae	Sheeppox virus	v#371		Siphoviridae	Clostridium phage c-st	v#1245		Myoviridae	Cyanophage S-RIM50	v#570
Poxviridae	Pigeonpox virus	v#372		Siphoviridae	Cellulophaga phage phiST	v#1246		Myoviridae	Synechococcus phage Syn19	v#572
Poxviridae	Penguinpox virus	v#373		Siphoviridae	Geobacillus virus E3	v#1247		Myoviridae	Prochlorococcus phage P-HM1	v#573
Asfarviridae	African swine fever virus	v#55		Siphoviridae	Cellulophaga phage phi10:1	v#1248		Myoviridae	Prochlorococcus phage Syn33	v#574
Herpesviridae	Saimiriine gammaherpesvirus 2	v#167		Siphoviridae	Staphylococcus phage 6ec	v#1249		Myoviridae	Synechococcus phage ACG-2014g	v#575
Pithoviridae	Cedratvirus A11	v#332		Siphoviridae	Pseudoalteromonas phage H105/1	v#1250		Myoviridae	Prochlorococcus phage Syn1	v#576
Polydnaviridae	Diolcogaster facetosa bracovirus	v#336		Siphoviridae	Clostridium phage phiCD211	v#1251		Myoviridae	Synechococcus phage S-CAM8	v#577
Nudiviridae	Tipula oleracea nudivirus	v#287		Siphoviridae	Streptomyces phage Mildred21	v#1252		Myoviridae	Synechococcus phage ACG-2014d	v#578
				Siphoviridae	Bacillus phage vB_BanS-Tsamsa	v#1253		Myoviridae	Synechococcus phage ACG-2014e	v#580
				Siphoviridae	Pseudomonas phage YMC11/02/R656	v#1254		Myoviridae	Synechococcus phage metaG-MbCM1	v#581
				Siphoviridae	Polaribacter phage P12002L	v#1255		Myoviridae	Synechococcus phage S-CAM1	v#582
				Siphoviridae	Bacteriophage Lily	v#1256		Myoviridae	Synechococcus phage ACG-2014c	v#584
				Herelleviridae	Staphylococcus virus K	v#441		Myoviridae	Synechococcus phage S-CAM7	v#586
				Herelleviridae	Staphylococcus phage phiIPLA-C1C	v#442		Myoviridae	Synechococcus phage ACG-2014b	v#590
				Herelleviridae	Staphylococcus virus Twort	v#443		Myoviridae	Synechococcus phage S-ShM2	v#593
				Herelleviridae	Bacillus phage W.Ph.	v#444		Podoviridae	Prochlorococcus phage P-GSP1	v#962
				Unclassifieds	Nitrincola phage 1M3-16	v#1933		Podoviridae	Synechococcus phage S-RIP1	v#963
								Podoviridae	Cyanophage NATL1A-7	v#965
								Podoviridae	Prochlorococcus phage P-SSP3	v#966
								Podoviridae	Cyanophage KBS-P-1A	v#967
								Podoviridae	Synechococcus phage S-CBP4	v#970
								Podoviridae	Prochlorococcus virus PSSP7	v#971
								Podoviridae	Cyanophage SS120-1	v#974
								Podoviridae	Cyanophage P-SSP2	v#975
								Podoviridae	Synechococcus phage S-CBP2	v#976
								Podoviridae	Cyanophage NATL2A-133	v#979
								Podoviridae	Cyanophage 9515-10a	v#980
								Podoviridae	Synechococcus phage S-CBP3	v#981
								Siphoviridae	Cyanophage MED4-117	v#1237
								Siphoviridae	Cyanophage KBS-S-2A	v#1238
								Siphoviridae	Synechococcus phage S-CBS2	v#1239
								Siphoviridae	Prochlorococcus phage MED4-184	v#1240
								Siphoviridae	Synechococcus phage S-CBS3	v#1241
								Siphoviridae	Synechococcus phage S-CBS1	v#1244
